# Supplementary material for: Multisite Chronic Pain Reveals Neuro–Immune–Metabolic Dysregulation across Rheumatoid Arthritis and Depression
Source: Research (Wash D C). 2026 Jun 17;9:1298. doi: 10.34133/research.1298 (PMC13272895; doi:10.34133/research.1298)
Supplement: Supplementary 1 — Figs. S1 to S11 Tables S1 to S18 [file research.1298.f1.zip]

Archive with 2 entries (2 files):
- Supplementary Tables.xlsx
- Supplementary_information.docx
