# Supplementary material for: Multisite Chronic Pain Reveals Neuro–Immune–Metabolic Dysregulation across Rheumatoid Arthritis and Depression
Source: Research (Wash D C). 2026 Jun 17;9:1298. doi: 10.34133/research.1298 (PMC13272895; doi:10.34133/research.1298)
Supplement: Supplementary 1 — Figs. S1 to S11 Tables S1 to S18 [file research.1298.f1.zip › Supplementary Tables.xlsx]

## Sheet: Supplementary Table 1
Supplementary Table 1. Associations between the identified blood cell counts/biochemistry signatures and cortical thickness.
Brain region	Uncorrected P-value	Coeff	T-value	Cohens'd
'G_and_S_frontomargin_L'	0.102944	-0.00282392	-1.63087	-0.0291191
'G_and_S_occipital_inf_L'	0.158944	-0.00238738	-1.40871	-0.0251526
'G_and_S_paracentral_L'	0.472924	-0.00163974	-0.717751	-0.0128155
'G_and_S_subcentral_L'	0.0232943	-0.00422056	-2.26885	-0.0405104
'G_and_S_transv_frontopol_L'	0.639045	-0.000971793	-0.469045	-0.00837481
'G_and_S_cingul-Ant_L'	0.00456059	-0.00447247	-2.83705	-0.0506555
'G_and_S_cingul-Mid-Ant_L'	0.0477596	-0.00515343	-1.9797	-0.0353475
'G_and_S_cingul-Mid-Post_L'	0.0167869	-0.00385787	-2.39166	-0.0427032
'G_cingul-Post-dorsal_L'	0.055262	-0.00333472	-1.91699	-0.0342279
'G_cingul-Post-ventral_L'	0.649816	-0.0011441	-0.454029	-0.0081067
'G_cuneus_L'	0.820479	-0.000323416	-0.226934	-0.00405191
'G_front_inf-Opercular_L'	0.00908482	-0.00456417	-2.60925	-0.0465882
'G_front_inf-Orbital_L'	0.421419	-0.00173146	-0.803988	-0.0143552
'G_front_inf-Triangul_L'	0.04138	-0.00367683	-2.03991	-0.0364226
'G_front_middle_L'	0.239548	-0.00185149	-1.17617	-0.0210006
'G_front_sup_L'	0.137508	-0.00244218	-1.48523	-0.0265188
'G_Ins_lg_and_S_cent_ins_L'	0.0102876	-0.00697495	-2.5664	-0.0458231
'G_insular_short_L'	0.00210419	-0.00835616	-3.07576	-0.0549177
'G_occipital_middle_L'	0.0404119	-0.00305768	-2.04973	-0.0365979
'G_occipital_sup_L'	0.195249	-0.00221735	-1.29527	-0.0231271
'G_oc-temp_lat-fusifor_L'	0.151017	-0.00254638	-1.43603	-0.0256404
'G_oc-temp_med-Lingual_L'	0.572213	0.000941756	0.56481	0.0100847
'G_oc-temp_med-Parahip_L'	0.977707	7.50311e-05	0.0279443	0.000498946
'G_orbital_L'	0.225923	-0.00199689	-1.21099	-0.0216222
'G_pariet_inf-Angular_L'	0.128874	-0.00236264	-1.51866	-0.0271156
'G_pariet_inf-Supramar_L'	0.00877734	-0.00426679	-2.62102	-0.0467983
'G_parietal_sup_L'	0.502417	-0.00108232	-0.670711	-0.0119756
'G_postcentral_L'	0.594525	-0.00101187	-0.532305	-0.0095043
'G_precentral_L'	0.310286	-0.00237101	-1.01466	-0.0181168
'G_precuneus_L'	0.315903	-0.00171771	-1.00295	-0.0179077
'G_rectus_L'	0.0188372	-0.00464218	-2.34904	-0.0419422
'G_subcallosal_L'	0.883916	-0.000476245	-0.14601	-0.002607
'G_temp_sup-G_T_transv_L'	0.00150232	-0.00826933	-3.17494	-0.0566885
'G_temp_sup-Lateral_L'	0.0393768	-0.00419282	-2.06044	-0.0367892
'G_temp_sup-Plan_polar_L'	0.0145224	-0.00838999	-2.44441	-0.043645
'G_temp_sup-Plan_tempo_L'	0.144175	-0.00305301	-1.46051	-0.0260774
'G_temporal_inf_L'	0.0043523	-0.00470659	-2.85195	-0.0509216
'G_temporal_middle_L'	0.0159689	-0.00417007	-2.40995	-0.0430297
'Lat_Fis-ant-Horizont_L'	0.112803	-0.00396348	-1.58583	-0.028315
'Lat_Fis-ant-Vertical_L'	0.150428	-0.00323379	-1.43811	-0.0256774
'Lat_Fis-post_L'	0.0117288	-0.00433145	-2.52057	-0.0450048
'Pole_occipital_L'	0.854572	0.000311703	0.183292	0.00327269
'Pole_temporal_L'	0.0076619	-0.00580799	-2.66705	-0.0476202
'S_calcarine_L'	0.196402	-0.00164392	-1.29194	-0.0230676
'S_central_L'	0.00272662	-0.00467955	-2.99758	-0.0535219
'S_cingul-Marginalis_L'	0.0173674	-0.00383768	-2.37915	-0.0424798
'S_circular_insula_ant_L'	0.0471052	-0.00409853	-1.98555	-0.035452
'S_circular_insula_inf_L'	0.000290592	-0.00765655	-3.62457	-0.0647166
'S_circular_insula_sup_L'	0.00916629	-0.0035833	-2.60619	-0.0465336
'S_collat_transv_ant_L'	0.00106853	-0.00781883	-3.27259	-0.0584322
'S_collat_transv_post_L'	0.105788	-0.00305056	-1.61754	-0.0288811
'S_front_inf_L'	0.187332	-0.00181623	-1.31858	-0.0235433
'S_front_middle_L'	0.0115766	-0.00379785	-2.52517	-0.0450869
'S_front_sup_L'	0.0150039	-0.00344358	-2.43262	-0.0434344
'S_interm_prim-Jensen_L'	0.938572	0.0002376	0.0770657	0.00137601
'S_intrapariet_and_P_trans_L'	0.129099	-0.0021053	-1.51776	-0.0270997
'S_oc_middle_and_Lunatus_L'	0.366143	-0.00135891	-0.903755	-0.0161365
'S_oc_sup_and_transversal_L'	0.312785	-0.00149222	-1.00944	-0.0180235
'S_occipital_ant_L'	0.600411	-0.00094525	-0.523823	-0.00935286
'S_oc-temp_lat_L'	0.0803325	-0.00291879	-1.7489	-0.0312267
'S_oc-temp_med_and_Lingual_L'	0.577652	-0.000898288	-0.556832	-0.00994223
'S_orbital_lateral_L'	0.0867788	-0.00363916	-1.71277	-0.0305816
'S_orbital_med-olfact_L'	0.165985	-0.00231276	-1.3853	-0.0247345
'S_orbital-H_Shaped_L'	0.735385	0.00061345	0.337979	0.00603461
'S_parieto_occipital_L'	0.0130139	-0.00375607	-2.48374	-0.0443473
'S_pericallosal_L'	0.698643	-0.00116751	-0.387162	-0.00691278
'S_postcentral_L'	0.0235294	-0.00343018	-2.265	-0.0404417
'S_precentral-inf-part_L'	0.145803	-0.00224183	-1.45461	-0.025972
'S_precentral-sup-part_L'	0.00492252	-0.00498976	-2.81256	-0.0502183
'S_suborbital_L'	0.105677	-0.00398203	-1.61805	-0.0288903
'S_subparietal_L'	0.00410276	-0.00439438	-2.87068	-0.051256
'S_temporal_inf_L'	0.696786	-0.000710827	-0.389672	-0.00695759
'S_temporal_sup_L'	0.0101727	-0.00339526	-2.57029	-0.0458926
'S_temporal_transverse_L'	0.0738384	-0.00548063	-1.78776	-0.0319205
'G_and_S_frontomargin_R'	0.146304	-0.00269456	-1.4528	-0.0259398
'G_and_S_occipital_inf_R'	0.983595	-4.12618e-05	-0.0205627	-0.000367147
'G_and_S_paracentral_R'	0.800211	0.000581768	0.253079	0.00451874
'G_and_S_subcentral_R'	0.0102697	-0.00482723	-2.567	-0.0458338
'G_and_S_transv_frontopol_R'	0.614016	-0.000941881	-0.504361	-0.00900537
'G_and_S_cingul-Ant_R'	0.0204749	-0.00347767	-2.31782	-0.0413848
'G_and_S_cingul-Mid-Ant_R'	0.00151667	-0.00648592	-3.17217	-0.0566392
'G_and_S_cingul-Mid-Post_R'	0.216466	-0.00197051	-1.23604	-0.0220695
'G_cingul-Post-dorsal_R'	0.382948	-0.00162517	-0.872508	-0.0155786
'G_cingul-Post-ventral_R'	0.487194	-0.00168585	-0.694799	-0.0124056
'G_cuneus_R'	0.150246	0.00191275	1.43875	0.0256889
'G_front_inf-Opercular_R'	0.00609972	-0.00465895	-2.74284	-0.0489734
'G_front_inf-Orbital_R'	0.0809756	-0.00388834	-1.74519	-0.0311605
'G_front_inf-Triangul_R'	0.173696	-0.00242215	-1.3605	-0.0242917
'G_front_middle_R'	0.289322	-0.00163156	-1.05965	-0.0189201
'G_front_sup_R'	0.512691	-0.00106404	-0.654671	-0.0116892
'G_Ins_lg_and_S_cent_ins_R'	0.0476584	-0.00596828	-1.9806	-0.0353636
'G_insular_short_R'	0.0547376	-0.00557717	-1.92113	-0.0343018
'G_occipital_middle_R'	0.0394733	-0.00318237	-2.05943	-0.0367712
'G_occipital_sup_R'	0.281654	-0.00179535	-1.07666	-0.0192237
'G_oc-temp_lat-fusifor_R'	0.797221	0.000485135	0.256951	0.00458785
'G_oc-temp_med-Lingual_R'	0.347689	0.0015777	0.939117	0.0167679
'G_oc-temp_med-Parahip_R'	0.45991	-0.00188461	-0.739017	-0.0131952
'G_orbital_R'	0.47423	-0.00123156	-0.715635	-0.0127777
'G_pariet_inf-Angular_R'	0.0828529	-0.00287464	-1.73451	-0.0309696
'G_pariet_inf-Supramar_R'	0.0954385	-0.00274708	-1.66751	-0.0297734
'G_parietal_sup_R'	0.204732	-0.00215984	-1.26825	-0.0226446
'G_postcentral_R'	0.828381	-0.000448291	-0.216783	-0.00387067
'G_precentral_R'	0.335316	-0.0023251	-0.963498	-0.0172033
'G_precuneus_R'	0.211592	-0.00210414	-1.24926	-0.0223056
'G_rectus_R'	0.00630314	-0.00559482	-2.73204	-0.0487806
'G_subcallosal_R'	0.0807279	-0.00726958	-1.74662	-0.0311859
'G_temp_sup-G_T_transv_R'	0.000443914	-0.00926787	-3.51343	-0.0627324
'G_temp_sup-Lateral_R'	0.0424032	-0.0039725	-2.02975	-0.0362412
'G_temp_sup-Plan_polar_R'	0.013146	-0.0076968	-2.48014	-0.044283
'G_temp_sup-Plan_tempo_R'	0.00294141	-0.00615674	-2.97438	-0.0531076
'G_temporal_inf_R'	0.361298	-0.00157752	-0.912928	-0.0163003
'G_temporal_middle_R'	0.0200007	-0.00381734	-2.32663	-0.041542
'Lat_Fis-ant-Horizont_R'	0.204751	-0.0028071	-1.2682	-0.0226437
'Lat_Fis-ant-Vertical_R'	0.15095	-0.00364135	-1.43627	-0.0256446
'Lat_Fis-post_R'	0.0563875	-0.00316071	-1.90821	-0.034071
'Pole_occipital_R'	0.0811849	0.00271763	1.74399	0.031139
'Pole_temporal_R'	0.0442138	-0.0043757	-2.01226	-0.0359289
'S_calcarine_R'	0.102808	-0.00213639	-1.63151	-0.0291306
'S_central_R'	0.00969443	-0.00400358	-2.58694	-0.0461898
'S_cingul-Marginalis_R'	0.0644074	-0.00290497	-1.84951	-0.0330231
'S_circular_insula_ant_R'	0.00408719	-0.0062274	-2.87188	-0.0512775
'S_circular_insula_inf_R'	0.0577643	-0.004029	-1.89766	-0.0338827
'S_circular_insula_sup_R'	0.0564977	-0.00265813	-1.90735	-0.0340558
'S_collat_transv_ant_R'	0.000952511	-0.00649723	-3.30498	-0.0590104
'S_collat_transv_post_R'	0.902283	-0.000237759	-0.122781	-0.00219226
'S_front_inf_R'	0.0269995	-0.00300203	-2.21178	-0.0394914
'S_front_middle_R'	0.224738	-0.00168612	-1.21409	-0.0216775
'S_front_sup_R'	0.0961467	-0.00232984	-1.66395	-0.0297099
'S_interm_prim-Jensen_R'	0.780887	-0.000603001	-0.278169	-0.00496671
'S_intrapariet_and_P_trans_R'	0.162216	-0.00195365	-1.39774	-0.0249567
'S_oc_middle_and_Lunatus_R'	0.135998	-0.00250042	-1.49096	-0.026621
'S_oc_sup_and_transversal_R'	0.610272	-0.000769772	-0.509698	-0.00910066
'S_occipital_ant_R'	0.294318	-0.00201919	-1.04874	-0.0187253
'S_oc-temp_lat_R'	0.623361	-0.000843406	-0.491104	-0.00876867
'S_oc-temp_med_and_Lingual_R'	0.496779	-0.00114908	-0.679586	-0.012134
'S_orbital_lateral_R'	0.050144	-0.00366377	-1.95892	-0.0349766
'S_orbital_med-olfact_R'	0.205752	-0.00225519	-1.2654	-0.0225937
'S_orbital-H_Shaped_R'	0.619273	-0.00088022	-0.496894	-0.00887205
'S_parieto_occipital_R'	0.0551776	-0.00298279	-1.91765	-0.0342397
'S_pericallosal_R'	0.211435	0.00387979	1.24969	0.0223133
'S_postcentral_R'	0.0451122	-0.00315239	-2.00381	-0.035778
'S_precentral-inf-part_R'	0.103248	-0.00252618	-1.62943	-0.0290934
'S_precentral-sup-part_R'	0.00736227	-0.005043	-2.68043	-0.0478592
'S_suborbital_R'	0.698449	-0.00142268	-0.387423	-0.00691745
'S_subparietal_R'	0.267693	-0.00177439	-1.10844	-0.0197912
'S_temporal_inf_R'	0.587261	-0.000953043	-0.542823	-0.00969211
'S_temporal_sup_R'	0.000730175	-0.00441618	-3.37883	-0.060329
'S_temporal_transverse_R'	0.0271517	-0.00672982	-2.20959	-0.0394522

## Sheet: Supplementary Table 2. 
Supplementary Table 2. Associations between the identified metabolomic signatures and fractional anisotropy (FA).
Brain region	Uncorrected P-value	Coeff	T-value	Cohens'd
'IDP_dMRI_TBSS_FA_Middle_cerebellar_peduncle'	0.0118014	0.000565058	2.51841	0.0461086
'IDP_dMRI_TBSS_FA_Pontine_crossing_tract'	0.319465	-0.000323741	-0.9956	-0.018228
'IDP_dMRI_TBSS_FA_Genu_of_corpus_callosum'	0.0265274	0.000738117	2.21868	0.0406209
'IDP_dMRI_TBSS_FA_Body_of_corpus_callosum'	0.105555	0.000465027	1.61862	0.0296347
'IDP_dMRI_TBSS_FA_Splenium_of_corpus_callosum'	0.041436	0.000453599	2.03936	0.0373378
'IDP_dMRI_TBSS_FA_Fornix'	0.368651	0.000686596	0.899037	0.0164601
'IDP_dMRI_TBSS_FA_Corticospinal_tract_R'	0.316209	0.00035777	1.00232	0.0183511
'IDP_dMRI_TBSS_FA_Corticospinal_tract_L'	0.747927	0.000106958	0.321381	0.00588404
'IDP_dMRI_TBSS_FA_Medial_lemniscus_R'	0.377123	0.000234999	0.883242	0.0161709
'IDP_dMRI_TBSS_FA_Medial_lemniscus_L'	0.789869	-7.20566e-05	-0.266487	-0.00487901
'IDP_dMRI_TBSS_FA_Inferior_cerebellar_peduncle_R'	0.0456148	0.000596826	1.99915	0.0366016
'IDP_dMRI_TBSS_FA_Inferior_cerebellar_peduncle_L'	0.0715417	0.000549461	1.80218	0.0329955
'IDP_dMRI_TBSS_FA_Superior_cerebellar_peduncle_R'	0.00072802	0.000832268	3.37968	0.0618773
'IDP_dMRI_TBSS_FA_Superior_cerebellar_peduncle_L'	0.000867538	0.000821529	3.33114	0.0609885
'IDP_dMRI_TBSS_FA_Cerebral_peduncle_R'	0.0941209	0.00038366	1.67418	0.0306519
'IDP_dMRI_TBSS_FA_Cerebral_peduncle_L'	0.0554832	0.000426731	1.91526	0.0350657
'IDP_dMRI_TBSS_FA_Anterior_limb_of_internal_capsule_R'	0.000680722	0.00085332	3.39812	0.0622148
'IDP_dMRI_TBSS_FA_Anterior_limb_of_internal_capsule_L'	0.00273903	0.000741285	2.99623	0.0548568
'IDP_dMRI_TBSS_FA_Posterior_limb_of_internal_capsule_R'	0.013902	0.000591492	2.46015	0.0450419
'IDP_dMRI_TBSS_FA_Posterior_limb_of_internal_capsule_L'	0.0219974	0.000550696	2.29071	0.0419397
'IDP_dMRI_TBSS_FA_Retrolenticular_part_of_internal_capsule_R'	0.0123269	0.000698045	2.50303	0.0458269
'IDP_dMRI_TBSS_FA_Retrolenticular_part_of_internal_capsule_L'	0.00011162	0.00103175	3.86513	0.0707651
'IDP_dMRI_TBSS_FA_Anterior_corona_radiata_R'	0.130832	0.000445355	1.51093	0.0276631
'IDP_dMRI_TBSS_FA_Anterior_corona_radiata_L'	0.120774	0.000439825	1.55164	0.0284084
'IDP_dMRI_TBSS_FA_Superior_corona_radiata_R'	0.0356915	0.000514582	2.10066	0.0384602
'IDP_dMRI_TBSS_FA_Superior_corona_radiata_L'	0.0212169	0.000565349	2.30441	0.0421905
'IDP_dMRI_TBSS_FA_Posterior_corona_radiata_R'	0.0685229	0.000498988	1.82172	0.0333531
'IDP_dMRI_TBSS_FA_Posterior_corona_radiata_L'	0.363403	0.00022848	0.908936	0.0166413
'IDP_dMRI_TBSS_FA_Posterior_thalamic_radiation_R'	0.192168	0.000420684	1.30427	0.0238793
'IDP_dMRI_TBSS_FA_Posterior_thalamic_radiation_L'	0.131386	0.000500986	1.50876	0.0276234
'IDP_dMRI_TBSS_FA_Sagittal_stratum_R'	0.153349	0.000425199	1.42789	0.0261427
'IDP_dMRI_TBSS_FA_Sagittal_stratum_L'	0.00152871	0.000977819	3.16991	0.0580366
'IDP_dMRI_TBSS_FA_External_capsule_R'	0.0106499	0.000564295	2.55438	0.0467672
'IDP_dMRI_TBSS_FA_External_capsule_L'	0.000613318	0.000822977	3.42657	0.0627357
'IDP_dMRI_TBSS_FA_Cingulum_cingulate_gyrus_R'	0.198136	0.000421224	1.28695	0.0235623
'IDP_dMRI_TBSS_FA_Cingulum_cingulate_gyrus_L'	0.150967	0.000450565	1.43622	0.0262951
'IDP_dMRI_TBSS_FA_Cingulum_hippocampus_R'	0.0136869	0.000862722	2.46574	0.0451443
'IDP_dMRI_TBSS_FA_Cingulum_hippocampus_L'	0.0113796	0.000871867	2.53121	0.046343
'IDP_dMRI_TBSS_FA_Fornix_cres+Stria_terminalis_R'	0.00712806	0.000847171	2.69127	0.0492733
'IDP_dMRI_TBSS_FA_Fornix_cres+Stria_terminalis_L'	0.010372	0.000829245	2.56358	0.0469356
'IDP_dMRI_TBSS_FA_Superior_longitudinal_fasciculus_R'	0.0537557	0.000503297	1.92899	0.0353171
'IDP_dMRI_TBSS_FA_Superior_longitudinal_fasciculus_L'	0.0297956	0.000570611	2.17306	0.0397856
'IDP_dMRI_TBSS_FA_Superior_fronto-occipital_fasciculus_R'	0.000129495	0.00161563	3.82867	0.0700976
'IDP_dMRI_TBSS_FA_Superior_fronto-occipital_fasciculus_L'	0.0058623	0.00120627	2.75588	0.0504563
'IDP_dMRI_TBSS_FA_Uncinate_fasciculus_R'	0.074799	0.000658752	1.78185	0.0326232
'IDP_dMRI_TBSS_FA_Uncinate_fasciculus_L'	0.171229	0.000526181	1.36835	0.0250526
'IDP_dMRI_TBSS_FA_Tapetum_R'	0.11255	0.00103766	1.58695	0.0290549
'IDP_dMRI_TBSS_FA_Tapetum_L'	0.968114	2.60233e-05	0.0399749	0.000731885

## Sheet: Supplementary Table 3. 
Supplementary Table 3. Associations between the identified proteomic signatures and cortical volume.
Brain region	Uncorrected P-value	Coeff	T-value	Cohens'd
'G_and_S_frontomargin_L'	0.746214	1.96657	0.323658	0.0101044
'G_and_S_occipital_inf_L'	0.582533	6.56484	0.549732	0.0171624
'G_and_S_paracentral_L'	0.416217	6.32032	0.813084	0.0253841
'G_and_S_subcentral_L'	0.141943	12.352	1.46888	0.0458576
'G_and_S_transv_frontopol_L'	0.983778	-0.111693	-0.0203335	-0.000634803
'G_and_S_cingul-Ant_L'	0.330809	10.6075	0.9726	0.0303641
'G_and_S_cingul-Mid-Ant_L'	0.473529	-6.26677	-0.716815	-0.0223786
'G_and_S_cingul-Mid-Post_L'	0.486627	-5.06289	-0.695746	-0.0217209
'G_cingul-Post-dorsal_L'	0.291536	5.68875	1.05489	0.0329333
'G_cingul-Post-ventral_L'	0.47034	-2.09008	-0.721993	-0.0225403
'G_cuneus_L'	0.417097	-8.43701	-0.81155	-0.0253362
'G_front_inf-Opercular_L'	0.209185	12.5693	1.25601	0.0392119
'G_front_inf-Orbital_L'	0.87291	0.680242	0.159973	0.0049943
'G_front_inf-Triangul_L'	0.161488	13.9504	1.40034	0.0437179
'G_front_middle_L'	0.981084	-0.60189	-0.0237111	-0.00074025
'G_front_sup_L'	0.122327	54.0263	1.5454	0.0482466
'G_Ins_lg_and_S_cent_ins_L'	0.0718203	7.84476	1.80072	0.0562176
'G_insular_short_L'	0.000148329	20.5537	3.79741	0.118553
'G_occipital_middle_L'	0.246599	-17.1664	-1.15881	-0.0361776
'G_occipital_sup_L'	0.85616	-1.5468	-0.181276	-0.00565934
'G_oc-temp_lat-fusifor_L'	0.152628	22.5122	1.43058	0.0446619
'G_oc-temp_med-Lingual_L'	0.403205	-15.2139	-0.835997	-0.0260994
'G_oc-temp_med-Parahip_L'	0.406304	-11.7298	-0.830502	-0.0259279
'G_orbital_L'	0.945316	-0.894729	-0.0685943	-0.00214148
'G_pariet_inf-Angular_L'	0.387339	15.0495	0.864545	0.0269907
'G_pariet_inf-Supramar_L'	0.0312979	43.4186	2.154	0.067247
'G_parietal_sup_L'	0.731953	-6.26193	-0.342551	-0.0106943
'G_postcentral_L'	0.756086	3.89057	0.310646	0.00969821
'G_precentral_L'	0.275186	-16.0091	-1.09134	-0.0340712
'G_precuneus_L'	0.591889	8.35823	0.536142	0.0167381
'G_rectus_L'	0.0553502	13.2909	1.91666	0.0598373
'G_subcallosal_L'	0.45833	4.74139	0.741669	0.0231546
'G_temp_sup-G_T_transv_L'	0.0720806	8.41995	1.79907	0.0561662
'G_temp_sup-Lateral_L'	0.589384	7.80834	0.539771	0.0168514
'G_temp_sup-Plan_polar_L'	0.0931127	10.8489	1.67959	0.0524361
'G_temp_sup-Plan_tempo_L'	0.57491	4.74891	0.560879	0.0175104
'G_temporal_inf_L'	0.878511	3.31117	0.152866	0.00477242
'G_temporal_middle_L'	0.0823767	33.927	1.73748	0.0542435
'Lat_Fis-ant-Horizont_L'	0.0227115	4.29231	2.27911	0.0711528
'Lat_Fis-ant-Vertical_L'	0.706708	0.993819	0.376307	0.0117481
'Lat_Fis-post_L'	0.149831	6.11191	1.4404	0.0449685
'Pole_occipital_L'	0.973987	-0.348905	-0.0326107	-0.00101809
'Pole_temporal_L'	0.144577	18.8963	1.45923	0.0455566
'S_calcarine_L'	0.465533	8.28862	0.729834	0.0227851
'S_central_L'	0.447268	7.60988	0.760051	0.0237284
'S_cingul-Marginalis_L'	0.0571459	8.54054	1.90273	0.0594023
'S_circular_insula_ant_L'	0.266945	3.01516	1.11028	0.0346623
'S_circular_insula_inf_L'	0.268826	6.27277	1.10592	0.0345263
'S_circular_insula_sup_L'	0.0850302	9.40502	1.72263	0.0537798
'S_collat_transv_ant_L'	0.158897	-9.81672	-1.40905	-0.0439898
'S_collat_transv_post_L'	0.148565	-4.32574	-1.44489	-0.0451088
'S_front_inf_L'	0.355207	11.0165	0.924641	0.0288669
'S_front_middle_L'	0.612298	-4.21351	-0.506835	-0.0158232
'S_front_sup_L'	0.544324	8.98827	0.606338	0.0189296
'S_interm_prim-Jensen_L'	0.660086	-1.991	-0.439826	-0.0137312
'S_intrapariet_and_P_trans_L'	0.990721	-0.145968	-0.0116302	-0.000363088
'S_oc_middle_and_Lunatus_L'	0.189545	-8.28116	-1.31214	-0.0409645
'S_oc_sup_and_transversal_L'	0.700147	2.44375	0.385148	0.0120242
'S_occipital_ant_L'	0.158574	-8.21656	-1.41014	-0.0440239
'S_oc-temp_lat_L'	0.459616	-4.39256	-0.739549	-0.0230884
'S_oc-temp_med_and_Lingual_L'	0.471856	6.62027	0.719529	0.0224634
'S_orbital_lateral_L'	0.468714	1.84755	0.724641	0.0226229
'S_orbital_med-olfact_L'	0.0487812	4.53475	1.97109	0.0615364
'S_orbital-H_Shaped_L'	0.0961403	10.5267	1.66424	0.0519569
'S_parieto_occipital_L'	0.462935	7.42959	0.734091	0.022918
'S_pericallosal_L'	0.230342	6.77083	1.19966	0.0374528
'S_postcentral_L'	0.853202	2.68841	0.185046	0.00577705
'S_precentral-inf-part_L'	0.16521	12.296	1.38801	0.043333
'S_precentral-sup-part_L'	0.481471	-5.36136	-0.704002	-0.0219786
'S_suborbital_L'	0.856902	0.989682	0.18033	0.00562982
'S_subparietal_L'	0.809904	-1.46171	-0.240565	-0.00751034
'S_temporal_inf_L'	0.468523	5.82155	0.724951	0.0226326
'S_temporal_sup_L'	0.208438	28.0835	1.25807	0.0392763
'S_temporal_transverse_L'	0.0547605	5.52906	1.92132	0.0599827
'G_and_S_frontomargin_R'	0.388903	-4.47351	-0.8617	-0.0269019
'G_and_S_occipital_inf_R'	0.156742	-13.2316	-1.41637	-0.0442185
'G_and_S_paracentral_R'	0.650162	3.58315	0.453571	0.0141603
'G_and_S_subcentral_R'	0.0535704	15.8547	1.93085	0.0602802
'G_and_S_transv_frontopol_R'	0.400216	-6.46563	-0.841323	-0.0262657
'G_and_S_cingul-Ant_R'	0.657482	-5.5888	-0.443425	-0.0138435
'G_and_S_cingul-Mid-Ant_R'	0.758024	-2.61749	-0.308097	-0.00961864
'G_and_S_cingul-Mid-Post_R'	0.9094	-0.962478	-0.113802	-0.00355284
'G_cingul-Post-dorsal_R'	0.917996	-0.544856	-0.102964	-0.0032145
'G_cingul-Post-ventral_R'	0.503665	-1.94035	-0.668793	-0.0208794
'G_cuneus_R'	0.110854	-15.3491	-1.59471	-0.0497861
'G_front_inf-Opercular_R'	0.335252	8.81688	0.963702	0.0300863
'G_front_inf-Orbital_R'	0.13258	6.79945	1.5043	0.0469636
'G_front_inf-Triangul_R'	0.936627	0.778853	0.079515	0.00248242
'G_front_middle_R'	0.475288	18.2421	0.713968	0.0222897
'G_front_sup_R'	0.0643372	60.5358	1.85033	0.0577666
'G_Ins_lg_and_S_cent_ins_R'	0.012928	11.5133	2.48683	0.0776378
'G_insular_short_R'	0.0131096	15.0742	2.48186	0.0774825
'G_occipital_middle_R'	0.865578	-2.78802	-0.169288	-0.0052851
'G_occipital_sup_R'	0.278568	-9.88807	-1.08369	-0.0338322
'G_oc-temp_lat-fusifor_R'	0.9025	2.17398	0.122512	0.00382475
'G_oc-temp_med-Lingual_R'	0.436284	-12.8492	-0.778559	-0.0243063
'G_oc-temp_med-Parahip_R'	0.634975	5.99489	0.474771	0.0148221
'G_orbital_R'	0.898723	1.63548	0.127282	0.00397369
'G_pariet_inf-Angular_R'	0.681557	-9.04568	-0.410369	-0.0128115
'G_pariet_inf-Supramar_R'	0.141361	26.0029	1.47103	0.0459247
'G_parietal_sup_R'	0.264404	-17.4404	-1.11619	-0.0348471
'G_postcentral_R'	0.898234	1.51881	0.127901	0.003993
'G_precentral_R'	0.804535	-3.94875	-0.247498	-0.00772678
'G_precuneus_R'	0.934129	1.18739	0.0826558	0.00258047
'G_rectus_R'	0.560198	3.34025	0.582595	0.0181883
'G_subcallosal_R'	0.64534	-1.8904	-0.460279	-0.0143697
'G_temp_sup-G_T_transv_R'	0.127838	5.49418	1.52299	0.0475471
'G_temp_sup-Lateral_R'	0.086049	20.5924	1.71703	0.0536049
'G_temp_sup-Plan_polar_R'	0.487467	-4.49042	-0.694406	-0.021679
'G_temp_sup-Plan_tempo_R'	0.0259122	13.8377	2.22834	0.0695676
'G_temporal_inf_R'	0.794	5.62206	0.261137	0.00815256
'G_temporal_middle_R'	0.602067	9.62984	0.521471	0.0162801
'Lat_Fis-ant-Horizont_R'	0.753482	0.965483	0.314072	0.00980517
'Lat_Fis-ant-Vertical_R'	0.697301	-0.946702	-0.388993	-0.0121442
'Lat_Fis-post_R'	0.0311316	9.33936	2.15613	0.0673133
'Pole_occipital_R'	0.493623	-9.55123	-0.684619	-0.0213735
'Pole_temporal_R'	0.239152	-15.2696	-1.17728	-0.0367541
'S_calcarine_R'	0.610856	5.631	0.508891	0.0158873
'S_central_R'	0.824	2.25028	0.222418	0.00694377
'S_cingul-Marginalis_R'	0.321203	5.67485	0.992109	0.0309732
'S_circular_insula_ant_R'	0.666167	-1.3721	-0.431446	-0.0134696
'S_circular_insula_inf_R'	0.177965	6.16485	1.34728	0.0420614
'S_circular_insula_sup_R'	0.00139409	16.0946	3.19806	0.0998418
'S_collat_transv_ant_R'	0.790934	1.89929	0.265116	0.00827679
'S_collat_transv_post_R'	0.435891	2.64834	0.779226	0.0243271
'S_front_inf_R'	0.653932	4.92206	0.448339	0.0139969
'S_front_middle_R'	0.124123	-21.7468	-1.53801	-0.048016
'S_front_sup_R'	0.907595	-1.64235	-0.11608	-0.00362395
'S_interm_prim-Jensen_R'	0.896867	-0.528556	-0.129628	-0.00404694
'S_intrapariet_and_P_trans_R'	0.392127	-12.8884	-0.855856	-0.0267194
'S_oc_middle_and_Lunatus_R'	0.174431	-8.92084	-1.35834	-0.0424067
'S_oc_sup_and_transversal_R'	0.820338	1.59476	0.227125	0.00709075
'S_occipital_ant_R'	0.70587	2.23866	0.377434	0.0117833
'S_oc-temp_lat_R'	0.795788	1.66932	0.258819	0.00808019
'S_oc-temp_med_and_Lingual_R'	0.811327	1.81834	0.23873	0.00745303
'S_orbital_lateral_R'	0.359358	2.78144	0.916692	0.0286187
'S_orbital_med-olfact_R'	0.231477	3.17978	1.19674	0.0373617
'S_orbital-H_Shaped_R'	0.52092	4.04205	0.641984	0.0200424
'S_parieto_occipital_R'	0.74056	3.40595	0.331135	0.0103379
'S_pericallosal_R'	0.516963	-3.91932	-0.64809	-0.0202331
'S_postcentral_R'	0.838427	-2.40278	-0.203919	-0.00636625
'S_precentral-inf-part_R'	0.233282	10.8511	1.19212	0.0372176
'S_precentral-sup-part_R'	0.610432	-3.9497	-0.509496	-0.0159062
'S_suborbital_R'	0.484216	2.31343	0.699601	0.0218412
'S_subparietal_R'	0.807128	1.81532	0.244148	0.00762219
'S_temporal_inf_R'	0.358302	5.5351	0.918708	0.0286816
'S_temporal_sup_R'	0.410039	18.8583	0.82391	0.0257221
'S_temporal_transverse_R'	0.349516	2.0228	0.935635	0.0292101

## Sheet: Supplementary Table 4.
Supplementary Table 4. Associations between the identified blood cell count/biochemistry signatures and FA, and associations between the identified metabolomic signatures and cortical thickness.
Brain region	Uncorrected P-value	Coeff	T-value	Cohens'd
'IDP_dMRI_TBSS_FA_Middle_cerebellar_peduncle'	0.0295701	-0.00047869	-2.17606	-0.0398407
'IDP_dMRI_TBSS_FA_Pontine_crossing_tract'	0.94876	2.05845e-05	0.0642656	0.00117661
'IDP_dMRI_TBSS_FA_Genu_of_corpus_callosum'	0.14119	-0.000479429	-1.47147	-0.0269406
'IDP_dMRI_TBSS_FA_Body_of_corpus_callosum'	0.0540767	-0.00054593	-1.92641	-0.0352699
'IDP_dMRI_TBSS_FA_Splenium_of_corpus_callosum'	0.0292204	-0.00048012	-2.18076	-0.0399267
'IDP_dMRI_TBSS_FA_Fornix'	0.873864	-0.000119724	-0.158755	-0.00290659
'IDP_dMRI_TBSS_FA_Corticospinal_tract_R'	0.0752378	-0.000626642	-1.77917	-0.0325741
'IDP_dMRI_TBSS_FA_Corticospinal_tract_L'	0.168041	-0.000453707	-1.37861	-0.0252404
'IDP_dMRI_TBSS_FA_Medial_lemniscus_R'	0.621165	-0.000130252	-0.494212	-0.00904834
'IDP_dMRI_TBSS_FA_Medial_lemniscus_L'	0.742048	8.81354e-05	0.32915	0.00602628
'IDP_dMRI_TBSS_FA_Inferior_cerebellar_peduncle_R'	0.223344	-0.000359628	-1.21775	-0.0222952
'IDP_dMRI_TBSS_FA_Inferior_cerebellar_peduncle_L'	0.274836	-0.000329568	-1.09204	-0.0199938
'IDP_dMRI_TBSS_FA_Superior_cerebellar_peduncle_R'	0.0117107	-0.000614717	-2.52113	-0.0461584
'IDP_dMRI_TBSS_FA_Superior_cerebellar_peduncle_L'	0.00307451	-0.000722818	-2.96079	-0.054208
'IDP_dMRI_TBSS_FA_Cerebral_peduncle_R'	0.0295587	-0.000492477	-2.17621	-0.0398435
'IDP_dMRI_TBSS_FA_Cerebral_peduncle_L'	0.0105259	-0.00056056	-2.55846	-0.0468419
'IDP_dMRI_TBSS_FA_Anterior_limb_of_internal_capsule_R'	0.0205561	-0.000573262	-2.31635	-0.0424091
'IDP_dMRI_TBSS_FA_Anterior_limb_of_internal_capsule_L'	0.309799	-0.000246529	-1.01569	-0.0185958
'IDP_dMRI_TBSS_FA_Posterior_limb_of_internal_capsule_R'	0.0195245	-0.000554686	-2.33568	-0.042763
'IDP_dMRI_TBSS_FA_Posterior_limb_of_internal_capsule_L'	0.0447477	-0.000470172	-2.00723	-0.0367496
'IDP_dMRI_TBSS_FA_Retrolenticular_part_of_internal_capsule_R'	0.0166419	-0.000660015	-2.39486	-0.0438466
'IDP_dMRI_TBSS_FA_Retrolenticular_part_of_internal_capsule_L'	7.64127e-05	-0.00104096	-3.95676	-0.0724428
'IDP_dMRI_TBSS_FA_Anterior_corona_radiata_R'	0.701384	-0.000111784	-0.383462	-0.00702066
'IDP_dMRI_TBSS_FA_Anterior_corona_radiata_L'	0.699385	-0.000108143	-0.386161	-0.00707006
'IDP_dMRI_TBSS_FA_Superior_corona_radiata_R'	0.289568	-0.000256474	-1.05912	-0.019391
'IDP_dMRI_TBSS_FA_Superior_corona_radiata_L'	0.108628	-0.000387402	-1.60451	-0.0293764
'IDP_dMRI_TBSS_FA_Posterior_corona_radiata_R'	0.7491	-8.65022e-05	-0.319834	-0.00585571
'IDP_dMRI_TBSS_FA_Posterior_corona_radiata_L'	0.419262	-0.000200415	-0.80773	-0.0147884
'IDP_dMRI_TBSS_FA_Posterior_thalamic_radiation_R'	0.180854	-0.0004261	-1.33821	-0.0245007
'IDP_dMRI_TBSS_FA_Posterior_thalamic_radiation_L'	0.0826763	-0.000570353	-1.73551	-0.0317748
'IDP_dMRI_TBSS_FA_Sagittal_stratum_R'	0.0780718	-0.000514753	-1.76214	-0.0322623
'IDP_dMRI_TBSS_FA_Sagittal_stratum_L'	0.00429143	-0.000869992	-2.85645	-0.0522977
'IDP_dMRI_TBSS_FA_External_capsule_R'	0.0570915	-0.00041484	-1.90279	-0.0348375
'IDP_dMRI_TBSS_FA_External_capsule_L'	0.0892316	-0.000403624	-1.6996	-0.0311174
'IDP_dMRI_TBSS_FA_Cingulum_cingulate_gyrus_R'	0.299545	-0.000335824	-1.03745	-0.0189943
'IDP_dMRI_TBSS_FA_Cingulum_cingulate_gyrus_L'	0.286654	-0.000330864	-1.06554	-0.0195085
'IDP_dMRI_TBSS_FA_Cingulum_hippocampus_R'	0.538997	-0.000211645	-0.614348	-0.0112479
'IDP_dMRI_TBSS_FA_Cingulum_hippocampus_L'	0.773773	-9.80017e-05	-0.287449	-0.00526279
'IDP_dMRI_TBSS_FA_Fornix_cres+Stria_terminalis_R'	0.792405	8.20095e-05	0.263195	0.00481873
'IDP_dMRI_TBSS_FA_Fornix_cres+Stria_terminalis_L'	0.222868	-0.000390519	-1.219	-0.0223182
'IDP_dMRI_TBSS_FA_Superior_longitudinal_fasciculus_R'	0.347077	-0.000242126	-0.940312	-0.0172158
'IDP_dMRI_TBSS_FA_Superior_longitudinal_fasciculus_L'	0.712115	-9.53929e-05	-0.369026	-0.00675635
'IDP_dMRI_TBSS_FA_Superior_fronto-occipital_fasciculus_R'	0.226573	-0.000505348	-1.2093	-0.0221405
'IDP_dMRI_TBSS_FA_Superior_fronto-occipital_fasciculus_L'	0.679895	-0.000178795	-0.412617	-0.00755443
'IDP_dMRI_TBSS_FA_Uncinate_fasciculus_R'	0.0512674	-0.000712851	-1.94943	-0.0356914
'IDP_dMRI_TBSS_FA_Uncinate_fasciculus_L'	0.495685	-0.000259157	-0.681316	-0.0124739
'IDP_dMRI_TBSS_FA_Tapetum_R'	0.329311	0.000632106	0.975542	0.0178608
'IDP_dMRI_TBSS_FA_Tapetum_L'	0.12694	0.000983424	1.52639	0.027946
'G_and_S_frontomargin_L'	0.838952	0.000354627	0.203238	0.00362882
'G_and_S_occipital_inf_L'	0.586684	0.000927322	0.543662	0.00970709
'G_and_S_paracentral_L'	0.518263	0.00149085	0.646044	0.0115351
'G_and_S_subcentral_L'	0.179865	0.00251701	1.34125	0.023948
'G_and_S_transv_frontopol_L'	0.668257	-0.000893861	-0.428552	-0.00765179
'G_and_S_cingul-Ant_L'	0.467347	-0.00115305	-0.726824	-0.0129774
'G_and_S_cingul-Mid-Ant_L'	0.126666	0.00400046	1.52748	0.0272732
'G_and_S_cingul-Mid-Post_L'	0.361182	0.00148331	0.913149	0.0163043
'G_cingul-Post-dorsal_L'	0.583343	-0.00096195	-0.548522	-0.00979387
'G_cingul-Post-ventral_L'	0.65388	-0.00114005	-0.44839	-0.00800601
'G_cuneus_L'	0.994796	9.36661e-06	0.00652305	0.000116469
'G_front_inf-Opercular_L'	0.10462	0.00286008	1.62298	0.0289782
'G_front_inf-Orbital_L'	0.247541	-0.00250818	-1.1564	-0.0206475
'G_front_inf-Triangul_L'	0.714704	0.00066414	0.365555	0.00652698
'G_front_middle_L'	0.699792	-0.000611419	-0.38561	-0.00688507
'G_front_sup_L'	0.319143	0.00165068	0.99626	0.0177882
'G_Ins_lg_and_S_cent_ins_L'	0.322652	0.00271507	0.989061	0.0176597
'G_insular_short_L'	0.000115856	0.0105516	3.85595	0.0688481
'G_occipital_middle_L'	0.409837	0.00124008	0.824209	0.0147162
'G_occipital_sup_L'	0.553868	0.00102127	0.59199	0.01057
'G_oc-temp_lat-fusifor_L'	0.167074	0.00246978	1.38175	0.0246711
'G_oc-temp_med-Lingual_L'	0.888779	0.000234734	0.139852	0.00249706
'G_oc-temp_med-Parahip_L'	0.917466	-0.000280271	-0.103628	-0.00185029
'G_orbital_L'	0.666069	0.000715955	0.43156	0.00770551
'G_pariet_inf-Angular_L'	0.133199	0.00235627	1.5017	0.0268129
'G_pariet_inf-Supramar_L'	0.0338462	0.00348048	2.12213	0.0378907
'G_parietal_sup_L'	0.805367	0.000400438	0.246413	0.00439971
'G_postcentral_L'	0.999562	-1.05306e-06	-0.000549487	-9.8111e-06
'G_precentral_L'	0.305208	0.00241367	1.02537	0.018308
'G_precuneus_L'	0.241284	0.00202363	1.17184	0.0209232
'G_rectus_L'	0.0462072	0.00396895	1.99369	0.0355974
'G_subcallosal_L'	0.0112875	0.00833178	2.53404	0.0452454
'G_temp_sup-G_T_transv_L'	0.0301259	0.00569119	2.16868	0.0387218
'G_temp_sup-Lateral_L'	0.114202	0.00323841	1.5797	0.0282055
'G_temp_sup-Plan_polar_L'	0.0758794	0.00614906	1.77526	0.0316973
'G_temp_sup-Plan_tempo_L'	0.0319174	0.00451795	2.14568	0.0383112
'G_temporal_inf_L'	0.136391	0.0024765	1.48946	0.0265944
'G_temporal_middle_L'	0.000170932	0.00655817	3.75964	0.0671284
'Lat_Fis-ant-Horizont_L'	0.215118	-0.00312127	-1.23968	-0.0221345
'Lat_Fis-ant-Vertical_L'	0.91865	0.000231209	0.102137	0.00182366
'Lat_Fis-post_L'	0.0254619	0.00386771	2.23459	0.0398986
'Pole_occipital_L'	0.677609	-0.000712091	-0.415737	-0.00742299
'Pole_temporal_L'	0.0543747	0.00422093	1.92402	0.0343534
'S_calcarine_L'	0.506698	0.000851017	0.664008	0.0118559
'S_central_L'	0.302438	0.00162402	1.03126	0.0184132
'S_cingul-Marginalis_L'	0.0731957	0.00291142	1.79176	0.0319919
'S_circular_insula_ant_L'	0.0409165	0.00424993	2.04459	0.0365061
'S_circular_insula_inf_L'	0.0259969	0.00473318	2.22652	0.0397546
'S_circular_insula_sup_L'	0.0836639	0.00239491	1.72995	0.0308883
'S_collat_transv_ant_L'	0.0122142	0.00602503	2.50626	0.0447493
'S_collat_transv_post_L'	0.690077	-0.000757512	-0.39876	-0.00711986
'S_front_inf_L'	0.837972	-0.000283384	-0.204492	-0.00365121
'S_front_middle_L'	0.754343	0.000474468	0.312924	0.00558727
'S_front_sup_L'	0.468517	0.00103352	0.724916	0.0129434
'S_interm_prim-Jensen_L'	0.10889	0.00497718	1.60332	0.0286272
'S_intrapariet_and_P_trans_L'	0.735717	0.000471656	0.337539	0.00602675
'S_oc_middle_and_Lunatus_L'	0.89	-0.000209467	-0.138307	-0.00246947
'S_oc_sup_and_transversal_L'	0.532037	0.000931608	0.624917	0.0111579
'S_occipital_ant_L'	0.214087	0.0022584	1.24247	0.0221843
'S_oc-temp_lat_L'	0.983776	-3.41733e-05	-0.0203351	-0.000363083
'S_oc-temp_med_and_Lingual_L'	0.395829	0.00138087	0.849123	0.0151611
'S_orbital_lateral_L'	0.713286	-0.000786848	-0.367455	-0.00656091
'S_orbital_med-olfact_L'	0.0697926	0.00304977	1.81341	0.0323784
'S_orbital-H_Shaped_L'	0.0865216	-0.00313075	-1.71417	-0.0306066
'S_parieto_occipital_L'	0.021638	0.00350298	2.29695	0.0410121
'S_pericallosal_L'	0.969704	0.000115223	0.0379808	0.000678147
'S_postcentral_L'	0.0117956	0.00384114	2.51857	0.0449691
'S_precentral-inf-part_L'	0.194628	0.00201134	1.29708	0.0231594
'S_precentral-sup-part_L'	0.082603	0.00310261	1.73592	0.0309948
'S_suborbital_L'	0.655511	0.00110702	0.44613	0.00796565
'S_subparietal_L'	0.0889625	0.00262328	1.70103	0.0303719
'S_temporal_inf_L'	0.444529	0.0014043	0.764592	0.0136518
'S_temporal_sup_L'	0.0519685	0.00258879	1.94358	0.0347026
'S_temporal_transverse_L'	0.977958	-8.53152e-05	-0.0276292	-0.000493319
'G_and_S_frontomargin_R'	0.700178	-0.000718596	-0.385089	-0.00687577
'G_and_S_occipital_inf_R'	0.669864	0.000862379	0.426344	0.00761238
'G_and_S_paracentral_R'	0.352386	0.0021594	0.930006	0.0166053
'G_and_S_subcentral_R'	0.586941	0.00102957	0.543288	0.00970041
'G_and_S_transv_frontopol_R'	0.988028	2.82004e-05	0.0150053	0.00026792
'G_and_S_cingul-Ant_R'	0.525615	0.000958276	0.634731	0.0113331
'G_and_S_cingul-Mid-Ant_R'	0.0599118	0.00387137	1.88161	0.0335962
'G_and_S_cingul-Mid-Post_R'	0.306041	0.00164623	1.02361	0.0182765
'G_cingul-Post-dorsal_R'	0.369616	-0.00168387	-0.897225	-0.01602
'G_cingul-Post-ventral_R'	0.187358	0.00322522	1.31851	0.023542
'G_cuneus_R'	0.136067	-0.0019975	-1.4907	-0.0266164
'G_front_inf-Opercular_R'	0.105398	0.00277599	1.61935	0.0289134
'G_front_inf-Orbital_R'	0.977503	6.32867e-05	0.0281996	0.000503504
'G_front_inf-Triangul_R'	0.398003	0.00151575	0.845222	0.0150914
'G_front_middle_R'	0.398496	0.00130953	0.844339	0.0150757
'G_front_sup_R'	0.700088	0.000630618	0.38521	0.00687793
'G_Ins_lg_and_S_cent_ins_R'	0.022055	0.00695988	2.2897	0.0408827
'G_insular_short_R'	0.29615	0.00305573	1.04477	0.0186544
'G_occipital_middle_R'	0.326073	0.00153147	0.982093	0.0175353
'G_occipital_sup_R'	0.410255	-0.00138524	-0.823473	-0.0147031
'G_oc-temp_lat-fusifor_R'	0.929504	0.000168104	0.0884701	0.00157963
'G_oc-temp_med-Lingual_R'	0.432499	-0.00132782	-0.784948	-0.0140152
'G_oc-temp_med-Parahip_R'	0.281173	-0.00276992	-1.07774	-0.019243
'G_orbital_R'	0.397727	0.00146594	0.845716	0.0151003
'G_pariet_inf-Angular_R'	0.265638	0.00186133	1.11321	0.0198765
'G_pariet_inf-Supramar_R'	0.034452	0.00351547	2.11497	0.0377628
'G_parietal_sup_R'	0.7975	0.00044033	0.256589	0.0045814
'G_postcentral_R'	0.653882	0.00093531	0.448386	0.00800594
'G_precentral_R'	0.100933	0.00399824	1.64047	0.0292906
'G_precuneus_R'	0.23519	0.00201473	1.18715	0.0211966
'G_rectus_R'	0.00783884	0.00548075	2.65936	0.0474829
'G_subcallosal_R'	0.2333	0.00499711	1.19196	0.0212824
'G_temp_sup-G_T_transv_R'	0.0902825	0.00451316	1.69404	0.0302471
'G_temp_sup-Lateral_R'	0.122987	0.00304438	1.54246	0.0275406
'G_temp_sup-Plan_polar_R'	0.0250335	0.00701363	2.24115	0.0400158
'G_temp_sup-Plan_tempo_R'	0.0734716	0.00373295	1.79004	0.0319612
'G_temporal_inf_R'	0.266279	0.00193453	1.11172	0.0198498
'G_temporal_middle_R'	0.000788158	0.00554896	3.35774	0.0599525
'Lat_Fis-ant-Horizont_R'	0.342435	0.0021151	0.949401	0.0169516
'Lat_Fis-ant-Vertical_R'	0.093099	0.00428326	1.6794	0.0299857
'Lat_Fis-post_R'	0.0401983	0.0034235	2.05192	0.036637
'Pole_occipital_R'	0.232595	-0.00187521	-1.19376	-0.0213146
'Pole_temporal_R'	0.00803925	0.00580671	2.65084	0.0473308
'S_calcarine_R'	0.197367	0.00170119	1.28916	0.0230179
'S_central_R'	0.249324	0.00179917	1.15205	0.0205698
'S_cingul-Marginalis_R'	0.0325391	0.00337966	2.13796	0.0381733
'S_circular_insula_ant_R'	0.0468132	0.00434348	1.98818	0.035499
'S_circular_insula_inf_R'	0.0253903	0.00477499	2.23568	0.0399181
'S_circular_insula_sup_R'	0.0384615	0.00290227	2.07012	0.036962
'S_collat_transv_ant_R'	0.071663	0.00357077	1.80141	0.0321641
'S_collat_transv_post_R'	0.709075	-0.000726851	-0.373108	-0.00666184
'S_front_inf_R'	0.403551	0.00114224	0.835324	0.0149147
'S_front_middle_R'	0.512857	0.000914362	0.654414	0.0116846
'S_front_sup_R'	0.928817	0.000125936	0.0893351	0.00159508
'S_interm_prim-Jensen_R'	0.808704	0.000527982	0.242104	0.00432277
'S_intrapariet_and_P_trans_R'	0.416754	0.00114327	0.812092	0.0144999
'S_oc_middle_and_Lunatus_R'	0.312592	0.00170612	1.00984	0.0180307
'S_oc_sup_and_transversal_R'	0.5237	0.000971239	0.637671	0.0113856
'S_occipital_ant_R'	0.238921	0.00228665	1.17774	0.0210286
'S_oc-temp_lat_R'	0.948177	-0.000112298	-0.0649977	-0.00116054
'S_oc-temp_med_and_Lingual_R'	0.314733	0.00171412	1.00538	0.0179511
'S_orbital_lateral_R'	0.946612	0.000126014	0.0669627	0.00119562
'S_orbital_med-olfact_R'	0.263485	0.00200496	1.11824	0.0199662
'S_orbital-H_Shaped_R'	0.127583	-0.00271852	-1.5238	-0.0272075
'S_parieto_occipital_R'	0.905477	0.000186241	0.118748	0.00212025
'S_pericallosal_R'	0.276614	-0.00339821	-1.088	-0.0194263
'S_postcentral_R'	0.0297094	0.00344497	2.17419	0.0388202
'S_precentral-inf-part_R'	0.0592833	0.002946	1.88626	0.0336792
'S_precentral-sup-part_R'	0.108129	0.00304698	1.60677	0.028689
'S_suborbital_R'	0.588091	-0.00200131	-0.541619	-0.00967061
'S_subparietal_R'	0.324084	0.00158919	0.986139	0.0176075
'S_temporal_inf_R'	0.278037	0.00191773	1.08479	0.0193689
'S_temporal_sup_R'	0.0677114	0.00241021	1.82708	0.0326225
'S_temporal_transverse_R'	0.221059	0.00375453	1.22378	0.0218506

## Sheet: Supplementary Table 5. 
Supplementary Table 5. Associations between the identified blood cell counts/biochemistry signatures and health-related phenotypes.
Phenotypes	UK Biobank Field ID	Uncorrected P-value	Cohend	Category
Number of treatments/medications taken	137	2.82856e-298	0.22	Health and medical history
Waist circumference	48	7.55359e-147	0.07	Physical measures
Hand grip strength (right)	47	3.39437e-124	-0.11	Physical measures
Number of self-reported non-cancer illnesses	135	2.3804e-123	0.15	Health and medical history
Hand grip strength (left)	46	3.2604e-116	-0.1	Physical measures
Body fat percentage	23099	1.90035e-101	0.06	Physical measures
Number of days/week of vigorous physical activity 10+ minutes	904	1.29332e-95	-0.14	Physical activities
Trunk fat percentage	23127	4.34528e-94	0.08	Physical measures
Impedance of whole body	23106	5.78671e-88	0.08	Physical measures
IPAQ activity group	22032	7.87785e-74	-0.13	Physical activities
Summed days activity	22033	1.24673e-70	-0.13	Physical activities
Impedance of arm (left)	23110	3.30002e-64	0.06	Physical measures
Leg fat percentage (right)	23111	2.8701e-62	0.03	Physical measures
Leg fat percentage (left)	23115	2.45378e-57	0.03	Physical measures
Impedance of arm (right)	23109	4.37563e-57	0.06	Physical measures
Trunk fat-free mass	23129	1.61866e-56	-0.05	Physical measures
Liking for mackerel	20687	4.33822e-56	-0.17	Diet and food preferences
Trunk predicted mass	23130	4.75171e-56	-0.05	Physical measures
Arm fat percentage (left)	23123	4.39984e-53	0.03	Physical measures
Impedance of leg (right)	23107	4.7373e-51	0.07	Physical measures
Impedance of leg (left)	23108	6.80167e-49	0.07	Physical measures
MET minutes per week for vigorous activity	22039	4.29224e-47	-0.1	Physical activities
Number of operations, self-reported	136	3.84982e-46	0.09	Health and medical history
Whole body water mass	23102	5.97644e-46	-0.04	Physical measures
Whole body fat-free mass	23101	6.45412e-46	-0.04	Physical measures
Liking for herring	20676	8.74061e-46	-0.15	Diet and food preferences
Liking for salmon	20715	1.33011e-45	-0.15	Diet and food preferences
Trunk fat mass	23128	1.6287e-42	0.04	Physical measures
Arm predicted mass (left)	23126	3.34741e-40	-0.04	Physical measures
Hip circumference	49	6.88044e-39	-0.04	Physical measures
Liking for working up a sweat	20749	7.09371e-39	-0.13	Diet and food preferences
Arm fat-free mass (left)	23125	1.10559e-38	-0.04	Physical measures
Liking for sardines	20718	1.59526e-38	-0.14	Diet and food preferences
Pack years adult smoking as proportion of life span exposed to smoking	20162	4.91719e-38	0.15	Lifestyle factors
Liking for baked/steamed fish	20608	5.79914e-38	-0.14	Diet and food preferences
Basal metabolic rate	23105	8.28359e-37	-0.04	Physical measures
Pack years of smoking	20161	1.4304e-36	0.14	Lifestyle factors
Arm fat percentage (right)	23119	1.01866e-35	0.03	Physical measures
Fresh fruit intake	1309	1.40151e-35	-0.08	Diet and food preferences
Speed of sound through heel	3146	5.67444e-35	-0.1	Physical measures
Average weekly red wine intake	1568	1.12018e-34	-0.09	Lifestyle factors
Liking for exercising alone	20656	4.53125e-33	-0.12	Diet and food preferences
Liking for corn flakes	20646	1.13281e-32	0.12	Diet and food preferences
Liking for smoked fish	20723	1.73704e-31	-0.12	Diet and food preferences
Age stopped smoking	2897	2.34883e-31	0.15	Lifestyle factors
Degree bothered by feeling tired all the time in the last 3 months	21060	2.47119e-31	0.12	Health and medical history
Liking for shellfish (other than prawns)	20721	5.00727e-31	-0.12	Diet and food preferences
Liking for pollock	20701	7.0274e-30	-0.13	Diet and food preferences
Frequency of consuming six or more units of alcohol	29093	8.43774e-30	-0.11	Lifestyle factors
Summed MET minutes per week for all activity	22040	4.38987e-29	-0.08	Physical activities
Number of days/week of moderate physical activity 10+ minutes	884	4.50876e-29	-0.07	Physical activities
Arm predicted mass (right)	23122	2.50019e-28	-0.03	Physical measures
Arm fat-free mass (right)	23121	4.54779e-28	-0.03	Physical measures
Water intake	1528	9.80677e-28	-0.07	Diet and food preferences
Leg fat-free mass (right)	23113	4.87459e-27	-0.03	Physical measures
Heel bone mineral density (BMD)	3148	5.70696e-27	-0.09	Physical measures
Leg predicted mass (right)	23114	5.97972e-27	-0.03	Physical measures
Time spent watching television (TV)	1070	3.01877e-26	0.06	Physical activities
Heel quantitative ultrasound index (QUI), direct entry	3147	3.4211e-26	-0.09	Physical measures
Heel bone mineral density (BMD) T-score, automated	78	3.70137e-26	-0.09	Physical measures
Liking for spinach	20728	1.33832e-25	-0.11	Diet and food preferences
Salad / raw vegetable intake	1299	1.88306e-25	-0.07	Diet and food preferences
Feeling tired or having little energy over the last two weeks	120107	1.07851e-24	0.11	Health and medical history
Liking for sweet foods	20732	1.81723e-24	0.11	Diet and food preferences
Liking for coffee with sugar	20643	1.90063e-24	0.11	Diet and food preferences
Summed minutes activity	22034	4.30426e-24	-0.07	Physical activities
Liking for haddock	20673	7.8503e-24	-0.11	Diet and food preferences
Whole body fat mass	23100	9.29933e-24	0.02	Physical measures
Liking for bicycling	20614	1.3872e-23	-0.1	Diet and food preferences
Average weekly beer plus cider intake	1588	2.12072e-23	-0.07	Lifestyle factors
Number of days/week walked 10+ minutes	864	5.47038e-23	-0.06	Physical activities
Liking for going to the gym	20669	9.07917e-23	-0.11	Diet and food preferences
Liking for broccoli	20623	8.45913e-22	-0.1	Diet and food preferences
Liking for cod	20642	1.77682e-21	-0.1	Diet and food preferences
Speed of sound through heel (right)	4122	1.80239e-21	-0.11	Physical measures
Intra-ocular pressure, Goldmann-correlated (left)	5263	2.0314e-21	-0.14	Eye measures
Intra-ocular pressure, corneal-compensated (left)	5262	5.4612e-21	-0.13	Eye measures
Frequency of drinking alcohol	29091	1.86541e-20	-0.07	Lifestyle factors
Liking for white bread	20743	2.11514e-20	0.1	Diet and food preferences
Speed of sound through heel (left)	4103	2.32276e-20	-0.11	Physical measures
Bread intake	1438	4.79994e-20	0.06	Diet and food preferences
Liking for coriander	20645	1.1913e-19	-0.1	Diet and food preferences
Fatigue severity over the past week	120040	1.30869e-19	0.1	Health and medical history
Liking for black olives	20618	3.6902e-19	-0.09	Diet and food preferences
Liking for biscuits	20615	4.38835e-19	0.09	Diet and food preferences
Intra-ocular pressure, Goldmann-correlated (right)	5255	5.58014e-19	-0.13	Eye measures
Liking for exercising with others	20657	6.70653e-19	-0.09	Diet and food preferences
Leg fat-free mass (left)	23117	7.1521e-19	-0.02	Physical measures
Liking for green olives	20672	1.06911e-18	-0.09	Diet and food preferences
Leg predicted mass (left)	23118	1.17249e-18	-0.02	Physical measures
Scale to indicate how health is today	120103	1.45481e-18	-0.1	Health and medical history
Liking for taking the stairs	20733	1.84333e-18	-0.09	Diet and food preferences
Dried fruit intake	1319	2.87561e-18	-0.06	Diet and food preferences
Number of live births	2734	4.42516e-18	0.09	Health and medical history
Amount of alcohol drunk on a typical drinking day	29092	6.3915e-18	-0.09	Lifestyle factors
Waking unrefreshed severity over the past week	120041	1.18687e-17	0.09	Health and medical history
Liking for globe artichoke	20666	1.84981e-17	-0.1	Diet and food preferences
Liking for lentils/beans	20685	2.91473e-17	-0.09	Diet and food preferences
Degree bothered by shortness of breath in the last 3 months	21056	4.48235e-17	0.09	Health and medical history
Sitting height	20015	6.10647e-17	-0.04	Physical measures
Liking for bitter foods	20616	1.22416e-16	-0.09	Diet and food preferences
Years since last cervical smear test	2704	1.6409e-16	0.08	Health and medical history
Liking for aubergine	20605	2.57539e-16	-0.09	Diet and food preferences
Difficulty with standing for long periods	28739	2.88929e-16	0.08	Mental health
Position of the shoulder on the pulse waveform	4200	3.4669e-16	0.09	Physical measures
Liking for cigarette smoking	20641	4.5349e-16	0.09	Diet and food preferences
Liking for avocados	20606	5.4141e-16	-0.08	Diet and food preferences
Liking for vegetables	20739	5.83577e-16	-0.08	Diet and food preferences
Liking for sweet coffee house drinks	20731	7.48854e-16	0.09	Diet and food preferences
Liking for capers	20633	9.55389e-16	-0.09	Diet and food preferences
Heel bone mineral density (BMD) T-score, automated (right)	4125	1.13758e-15	-0.09	Physical measures
Liking for tinned tuna	20737	1.39892e-15	-0.08	Diet and food preferences
Heel quantitative ultrasound index (QUI), direct entry (right)	4123	1.43381e-15	-0.09	Physical measures
Cooked vegetable intake	1289	1.52518e-15	-0.05	Diet and food preferences
Heel bone mineral density (BMD) (right)	4124	1.59536e-15	-0.09	Physical measures
Intra-ocular pressure, corneal-compensated (right)	5254	1.667e-15	-0.11	Eye measures
Liking for tea with sugar	20734	3.20759e-15	0.08	Diet and food preferences
Standing height	50	7.16135e-15	-0.04	Physical measures
Liking for blue cheese	20620	1.32054e-14	-0.08	Diet and food preferences
Heel bone mineral density (BMD) (left)	4105	1.66908e-14	-0.09	Physical measures
Heel quantitative ultrasound index (QUI), direct entry (left)	4104	2.62726e-14	-0.09	Physical measures
Liking for prawns	20706	2.89003e-14	-0.08	Diet and food preferences
Heel bone mineral density (BMD) T-score, automated (left)	4106	3.35684e-14	-0.09	Physical measures
Average weekly champagne plus white wine intake	1578	6.1404e-14	-0.05	Lifestyle factors
Liking for broad beans	20622	6.60434e-14	-0.08	Diet and food preferences
Liking for butter on bread	20628	7.3462e-14	0.08	Diet and food preferences
Liking for orange juice	20694	1.02129e-13	0.08	Diet and food preferences
Pulse rate	4194	1.17163e-13	0.09	Physical measures
Heel Broadband ultrasound attenuation, direct entry	3144	1.97496e-13	-0.06	Physical measures
Liking for regular (non-diet) fizzy drinks	20710	3.81318e-13	0.08	Diet and food preferences
Liking for cream	20647	4.02954e-13	0.08	Diet and food preferences
Cereal intake	1458	5.60102e-13	0.05	Diet and food preferences
Liking for jam	20680	6.63066e-13	0.08	Diet and food preferences
Year ended full time education	22501	7.21252e-13	-0.03	Working and living environment
Liking for plain yogurt	20699	9.30777e-13	-0.07	Diet and food preferences
Liking for coffee without sugar	20644	1.3619e-12	-0.07	Diet and food preferences
Degree bothered by headaches in the last 3 months	21051	2.52052e-12	0.07	Health and medical history
Difficulty with taking care of household responsibilities	28740	2.8041e-12	0.07	Mental health
Liking for cake icing	20632	2.9008e-12	0.07	Diet and food preferences
Liking for brown rice	20624	4.31024e-12	-0.07	Diet and food preferences
Frequency of discomfort/pain in abdomen in last 3 months	21025	4.68088e-12	0.07	Health and medical history
Degree to which abdominal pain/discomfort/altered bowel habits affect/interfere with life in general	21041	5.39595e-12	0.07	Health and medical history
Liking for red wine	20709	5.72078e-12	-0.06	Diet and food preferences
Recent feelings of tiredness or low energy	29005	1.6393e-11	0.07	Mental health
Liking for bitter/ale	20617	2.16637e-11	-0.06	Diet and food preferences
Liking for butternut squash	20629	2.67159e-11	-0.07	Diet and food preferences
Pain/discomfort today	120101	5.92258e-11	0.07	Health and medical history
Trouble falling or staying asleep, or sleeping too much over the last two weeks	120106	7.93949e-11	0.07	Health and medical history
Time spent driving	1090	8.74757e-11	0.04	Physical activities
Liking for asparagus	20604	1.03509e-10	-0.07	Diet and food preferences
Neuroticism score	20127	1.37491e-10	0.05	Mental health
Liking for garlic	20664	1.5235e-10	-0.07	Diet and food preferences
MET minutes per week for moderate activity	22038	1.99522e-10	-0.05	Physical activities
Liking for dairy products	20651	3.22171e-10	0.07	Diet and food preferences
Degree bothered by pain in arms/legs/joints in the past 3 months	21049	3.78809e-10	0.07	Health and medical history
Liking for milk chocolate	20691	4.78787e-10	0.06	Diet and food preferences
Age at first live birth	2754	5.55652e-10	-0.07	Health and medical history
Little interest or pleasure in doing things over the last two weeks	120104	5.67158e-10	0.07	Health and medical history
Liking for goat's cheese	20667	5.96063e-10	-0.07	Diet and food preferences
Age when periods started (menarche)	2714	6.75892e-10	0.06	Health and medical history
Liking for diet fizzy drinks	20653	7.57351e-10	0.06	Diet and food preferences
Weight	21002	7.79767e-10	-0.02	Physical measures
Liking for chilli pepper	20639	8.44481e-10	-0.06	Diet and food preferences
Age at menopause (last menstrual period)	3581	8.60176e-10	-0.08	Health and medical history
Mobility problems today	120098	1.15131e-09	0.06	Health and medical history
Difficulty with concentrating on doing something for ten minutes	28744	1.40979e-09	0.06	Mental health
Liking for tea without sugar	20735	1.56087e-09	-0.06	Diet and food preferences
Liking for cake	20631	1.59874e-09	0.06	Diet and food preferences
Pain/discomfort today	29153	1.79795e-09	0.06	Health and medical history
Dependency of self-esteem on body shape or weight currently	29149	2.13693e-09	-0.06	Diet and food preferences
Problems doing usual activities	120100	2.20971e-09	0.06	Health and medical history
Poor appetite or overeating over the last two weeks	120108	2.2606e-09	0.06	Health and medical history
Weight	23098	2.31056e-09	-0.02	Physical measures
Number of full brothers	1873	2.6874e-09	0.04	Health and medical history
Degree bothered by urinary frequency/bladder irritability in the last 3 months	21058	2.70939e-09	0.06	Health and medical history
Self-care problems today	120099	4.05256e-09	0.06	Health and medical history
Liking for salad leaves	20713	4.24281e-09	-0.06	Diet and food preferences
Difficulty with being emotionally affected by health problems	28743	4.88723e-09	0.06	Mental health
Tobacco smoking	22506	6.9825e-09	0.04	Lifestyle factors
Water hardness (USGS classification)	21100	7.9234e-09	-0.04	Working and living environment
Coffee intake	1498	1.14087e-08	0.04	Diet and food preferences
Liking for chips/french fries	20640	1.20849e-08	0.06	Diet and food preferences
Feeling down, depressed, or hopeless over the last two weeks	120105	1.995e-08	0.06	Health and medical history
Liking for croissant	20648	2.34326e-08	0.06	Diet and food preferences
Degree bothered by chest pain in the last 3 months	21052	2.46249e-08	0.06	Health and medical history
Frequency of solarium/sunlamp use	2277	2.72142e-08	0.04	Lifestyle factors
Liking for black pepper	20619	2.93283e-08	-0.06	Diet and food preferences
Liking for bell pepper	20613	3.95835e-08	-0.06	Diet and food preferences
Heel broadband ultrasound attenuation (right)	4120	4.83108e-08	-0.06	Physical measures
Liking for horseradish/wasabi	20678	6.81454e-08	-0.06	Diet and food preferences
Liking for adding salt to foods	20600	8.40324e-08	0.06	Diet and food preferences
Liking for potatoes	20705	1.16118e-07	0.06	Diet and food preferences
Nitrogen dioxide air pollution; 2005	24016	1.30813e-07	-0.03	Working and living environment
Liking for gherkins	20665	1.40496e-07	-0.06	Diet and food preferences
Liking for ice cream	20679	2.40332e-07	0.05	Diet and food preferences
Number of children fathered	2405	2.49463e-07	0.04	Health and medical history
Heel broadband ultrasound attenuation (left)	4101	2.5838e-07	-0.06	Physical measures
Anxiety/depression today	120102	3.18594e-07	0.06	Health and medical history
Liking for extra virgin olive oil	20658	3.71304e-07	-0.05	Diet and food preferences
Degree bothered by back pain in the past 3 months	21048	3.9667e-07	0.05	Health and medical history
Mean time to correctly identify matches	20023	4.38447e-07	0.03	Cognitive function
Position of pulse wave notch	4199	4.9488e-07	0.06	Physical measures
Trouble concentrating over the last two weeks	120110	5.71176e-07	0.05	Health and medical history
Number of full sisters	1883	7.46101e-07	0.03	Health and medical history
Liking for going to the pub	20670	7.53131e-07	-0.05	Diet and food preferences
Satisfaction with bowel habits	21040	8.07285e-07	0.05	Health and medical history
Difficulty learning a new task	28741	1.08036e-06	0.05	Mental health
Liking for brussel sprouts	20625	1.16258e-06	-0.05	Diet and food preferences
Trouble falling or staying asleep, or sleeping too much	29004	1.39755e-06	0.05	Mental health
Frequency of loose/mushy/watery stools in the last 3 months	21034	1.40687e-06	0.05	Health and medical history
Tea intake	1488	1.65245e-06	-0.03	Diet and food preferences
Pulse wave peak to peak time	4196	2.00798e-06	-0.06	Physical measures
Liking for potato crisps	20704	2.31951e-06	0.05	Diet and food preferences
Liking for fresh tomatoes	20660	2.62072e-06	-0.05	Diet and food preferences
Liking for wholemeal bread	20748	3.41529e-06	-0.05	Diet and food preferences
Liking for mushrooms	20692	3.68047e-06	-0.05	Diet and food preferences
Degree bothered by dizziness in the last 3 months	21053	3.88213e-06	0.05	Health and medical history
Liking for cabbage	20630	4.35854e-06	-0.05	Diet and food preferences
Liking for fruit	20663	4.80291e-06	-0.05	Diet and food preferences
Distance (Euclidean) to coast	24508	5.46011e-06	-0.03	Working and living environment
Liking for spicy foods	20727	5.75254e-06	-0.05	Diet and food preferences
Nitrogen dioxide air pollution; 2007	24018	6.51035e-06	-0.03	Working and living environment
MET minutes per week for walking	22037	6.96394e-06	-0.03	Physical activities
Exposure to tobacco smoke outside home	1279	8.28239e-06	0.03	Lifestyle factors
Liking for lemons	20684	8.41301e-06	-0.05	Diet and food preferences
Belittlement by partner or ex-partner as an adult	29082	9.62318e-06	0.05	Mental health
Liking for raw carrots	20707	1.33116e-05	-0.05	Diet and food preferences
Liking for cherries	20637	1.68898e-05	-0.04	Diet and food preferences
Someone to take to doctor when needed as a child	29080	1.78097e-05	-0.05	Mental health
Father's age	2946	2.27448e-05	-0.04	Health and medical history
Liking for cauliflower	20634	2.49191e-05	-0.04	Diet and food preferences
Pulse wave Arterial Stiffness index	21021	2.5342e-05	0.05	Physical measures
Liking for kiwi fruit	20681	2.62589e-05	-0.04	Diet and food preferences
Exposure to tobacco smoke at home	1269	2.66491e-05	0.03	Lifestyle factors
Level of difficultly depression has made to do work, take care of things at home, or get along with other people	120113	2.91543e-05	0.06	Health and medical history
Liking for going to a cafe	20668	2.96873e-05	0.04	Diet and food preferences
Recent poor appetite or overeating	29006	3.55548e-05	0.04	Mental health
Nitrogen dioxide air pollution; 2006	24017	4.03143e-05	-0.02	Working and living environment
Cognitive symptoms severity over the past week	120042	4.14297e-05	0.04	Health and medical history
Recent changes in speed/amount of moving or speaking	29009	4.97592e-05	0.04	Mental health
Liking for cheesecake	20636	6.15527e-05	0.04	Diet and food preferences
Position of the pulse wave peak	4198	6.20633e-05	0.05	Physical measures
Feeling down, depressed or hopeless over the last 2 weeks	28738	6.92469e-05	0.04	Mental health
Degree bothered by nausea in the last 3 months	21059	8.12865e-05	0.04	Health and medical history
Age first had sexual intercourse	2139	8.39227e-05	-0.03	Lifestyle factors
Liking for soya milk	20726	8.53374e-05	-0.05	Diet and food preferences
Difficulty with joining in community activities	28742	9.48269e-05	0.04	Mental health
Degree bothered by trouble sleeping in the last 3 months	21061	9.78653e-05	0.04	Health and medical history
Frequency of hard/lumpy stools in the last 3 months	21033	0.00010627	0.04	Health and medical history
Not being able to stop or control worrying over the last 2 weeks	28736	0.000109437	0.04	Mental health
Liking for apples	20603	0.000114576	-0.04	Diet and food preferences
Liking for apple juice	20602	0.000116313	0.04	Diet and food preferences
Particulate matter air pollution (pm2.5) absorbance; 2010	24007	0.000133968	-0.02	Working and living environment
Liking for grapefruit	20671	0.000149079	-0.04	Diet and food preferences
Duration of vigorous activity	914	0.000207271	-0.03	Physical activities
Liking for porridge	20703	0.000213334	-0.04	Diet and food preferences
Little interest or pleasure in doing things over the last 2 weeks	28737	0.000245356	0.04	Mental health
Experienced a life-threatening injury or illness	29087	0.000251498	0.04	Mental health
Moving or speaking slower or faster than usual over the last two weeks	120111	0.000264208	0.04	Health and medical history
Liking for white wine	20745	0.000277402	-0.03	Diet and food preferences
Mother's age at death	3526	0.000280274	-0.03	Health and medical history
Liking for chicken	20638	0.000298043	-0.04	Diet and food preferences
Domestic garden percentage, buffer 1000m	24501	0.000306025	-0.02	Working and living environment
Recent easy annoyance or irritability	29063	0.000317478	0.04	Mental health
No-wear time bias adjusted average acceleration	90087	0.00033982	-0.05	Physical activities
Time spent using computer	1080	0.000466988	0.02	Physical activities
Ever thought that life not worth living	29108	0.000482451	0.04	Mental health
Physical violence by partner or ex-partner as an adult	29083	0.000578093	0.04	Mental health
Number of cigarettes previously smoked daily	2887	0.000690971	0.04	Lifestyle factors
Liking for dark chocolate	20652	0.000708565	-0.04	Diet and food preferences
Greatest number of times bowels opened per day	21042	0.000738611	0.04	Health and medical history
Feeling anxious, nervous or on edge over the last 2 weeks	28735	0.000869909	0.03	Mental health
Liking for pizza	20698	0.00103136	0.03	Diet and food preferences
Noisy workplace	4825	0.00106318	0.04	Working and living environment
Recent feelings of foreboding	29064	0.00123963	0.03	Mental health
Recent restlessness	29062	0.00128593	0.03	Mental health
Number of triplets attempted (right)	4276	0.00133792	-0.04	Physical measures
Liking for white rice	20744	0.00140984	0.03	Diet and food preferences
Liking for tomato ketchup	20736	0.0014952	0.03	Diet and food preferences
Anxiety/depression today	29154	0.0014965	0.03	Mental health
Time to answer	4288	0.00154523	0.04	Cognitive function
Experienced a marital separation/divorce	29088	0.00174214	0.03	Mental health
Average number of times bowels opened per day	21044	0.00179954	0.03	Health and medical history
Frequency of feeling 'in tune' with people	29171	0.00181011	-0.03	Mental health
Recent trouble relaxing	29061	0.00185724	0.03	Mental health
Corneal hysteresis (left)	5264	0.00219975	0.04	Eye measures
Felt hated by family member as a child	29078	0.00229692	0.03	Mental health
Liking for salami	20714	0.00258583	-0.03	Diet and food preferences
Corneal resistance factor (right)	5257	0.00270328	-0.04	Eye measures
Frequency of feeling left out	29173	0.00340343	0.03	Mental health
Ever contemplated self-harm	29109	0.00412012	0.03	Mental health
Freuency of feeling that lacks companionship	29172	0.00556399	0.03	Mental health
Liking for plums	20700	0.00561497	-0.03	Diet and food preferences
Stopped from seeing friends or family by partner or ex-partner as an adult	29081	0.00596521	0.03	Mental health
Age hay fever, rhinitis or eczema diagnosed	3761	0.00604939	0.04	Health and medical history
Age at last live birth	2764	0.00609313	-0.03	Health and medical history
Liking for salty foods	20716	0.00643136	0.03	Diet and food preferences
Liking for cucumber	20649	0.0067511	-0.03	Diet and food preferences
Liking for savoury biscuits	20720	0.00707232	0.03	Diet and food preferences
Liking for watching television	20741	0.00727008	0.03	Diet and food preferences
Liking for fatty foods	20659	0.00764555	0.03	Diet and food preferences
Frequency of feeling isolated from others	29174	0.00771668	0.03	Mental health
Quick recovery from stressful events	29177	0.00794187	-0.03	Mental health
Recent trouble concentrating on things	29008	0.00843597	0.03	Mental health
Liking for curry	20650	0.00913101	-0.03	Diet and food preferences
Particulate matter air pollution (pm10); 2007	24019	0.00945384	-0.02	Working and living environment
Greenspace percentage, buffer 1000m	24500	0.00987614	0.02	Working and living environment
Degree bothered by feeling heart pound/race in the last 3 months	21055	0.0106447	0.03	Health and medical history
Thoughts of being better off dead or of hurting self over the last two weeks	120112	0.0107017	0.03	Health and medical history
Liking for fried chicken	20661	0.0124471	0.03	Diet and food preferences
Number of triplets attempted (left)	4269	0.0124876	-0.03	Physical measures
Liking for liver	20686	0.0132842	-0.03	Diet and food preferences
Liking for turnip (white)	20738	0.0142506	-0.03	Diet and food preferences
Arm fat mass (left)	23124	0.014392	-0.01	Physical measures
Recent feelings of depression	29003	0.0178978	0.03	Mental health
Fluid intelligence score	20016	0.0181837	-0.03	Cognitive function
Liking for burn of spicy foods	20627	0.0186481	-0.02	Diet and food preferences
Liking for ham	20674	0.0195433	0.02	Diet and food preferences
Feeling bad about self over the last two weeks	120109	0.0221325	0.02	Health and medical history
Degree bothered by pain/problems during intercourse in the last 3 months	21057	0.0238266	0.03	Health and medical history
Felt loved as a child	29076	0.0247606	-0.02	Mental health
Corneal resistance factor (left)	5265	0.0256814	-0.03	Eye measures
Ankle spacing width (left)	4100	0.02881	0.02	Physical measures
Arm fat mass (right)	23120	0.0318555	0	Physical measures
Liking for burgers (meat)	20626	0.0349296	0.02	Diet and food preferences
Hard to snap back when something bad happens	29178	0.0363256	0.02	Mental health
Liking for roast chicken	20711	0.0370138	-0.02	Diet and food preferences
Liking for lager	20682	0.038799	-0.02	Diet and food preferences
Number of self-reported cancers	134	0.039238	-0.01	Health and medical history
Nitrogen dioxide air pollution; 2010	24003	0.0422421	-0.01	Working and living environment
Volume level set by participant (right)	4277	0.0428403	0.02	Physical measures
Liking for oranges	20695	0.0436575	-0.02	Diet and food preferences
Comes through difficult times with little trouble	29179	0.0442495	-0.02	Mental health
Recent lack of interest or pleasure in doing things	29002	0.0447797	0.02	Mental health
Liking for dried fruit	20654	0.047915	-0.02	Diet and food preferences
Duration visual-acuity screen displayed (left)	5188	0.0501835	-0.03	Eye measures
Liking for whisky	20742	0.0518325	-0.02	Diet and food preferences
Recent inability to stop or control worrying	29059	0.0537391	0.02	Mental health
Volume level set by participant (left)	4270	0.053833	0.02	Physical measures
Ever had eye surgery	5181	0.0543787	0.03	Eye measures
Liking for bacon	20607	0.0550579	0.02	Diet and food preferences
Traffic intensity on the nearest road	24009	0.0560956	-0.01	Working and living environment
Traffic intensity on the nearest major road	24011	0.0566507	0.01	Working and living environment
Domestic garden percentage, buffer 300m	24504	0.0571156	-0.01	Working and living environment
Liking for pasta	20696	0.0625223	-0.02	Diet and food preferences
Tendency to bounce back quickly after hard times	29175	0.063383	-0.02	Mental health
Ankle spacing width	3143	0.0655515	0.01	Physical measures
Tinnitus	4803	0.0729354	0.02	Health and medical history
avMSE	20261	0.0761321	0.02	Eye measures
Duration screen displayed	4290	0.0771635	0.02	Cognitive function
Liking for lamb	20683	0.0774811	-0.02	Diet and food preferences
Ever had recurrent episodes of excessive overeating or binge eating	29132	0.0776964	-0.02	Diet and food preferences
Liking for beetroot	20612	0.0785578	-0.02	Diet and food preferences
Liking for spirits	20729	0.0786004	-0.02	Diet and food preferences
Recent thoughts of suicide or self-harm	29010	0.0802084	0.02	Mental health
Average night-time sound level of noise pollution	24022	0.0835343	-0.01	Working and living environment
Average daytime sound level of noise pollution	24020	0.0836011	-0.01	Working and living environment
Average evening sound level of noise pollution	24021	0.0836023	-0.01	Working and living environment
Average 24-hour sound level of noise pollution	24024	0.0836382	-0.01	Working and living environment
Average 16-hour sound level of noise pollution	24023	0.0836394	-0.01	Working and living environment
Liking for aniseed	20601	0.0851887	-0.02	Diet and food preferences
Ability to make it through stressful events	29176	0.088651	0.02	Mental health
Particulate matter air pollution (pm2.5); 2010	24006	0.0887493	0.01	Working and living environment
Age started wearing glasses or contact lenses	2217	0.0892799	-0.01	Eye measures
Natural environment percentage, buffer 1000m	24506	0.0938235	0.01	Working and living environment
Liking for strawberries	20730	0.102702	0.02	Diet and food preferences
Sexual interference by partner or ex-partner without consent as an adult	29084	0.10419	0.02	Mental health
Physically abused by family as a child	29077	0.104401	0.02	Mental health
Liking for marzipan	20688	0.107949	0.02	Diet and food preferences
Tendency to take a long time to get over setbacks	29180	0.111568	0.02	Mental health
Leg fat mass (right)	23112	0.111816	0	Physical measures
Liking for whole grain breakfast cereal	20746	0.112753	-0.02	Diet and food preferences
Liking for vinegar	20740	0.117803	0.02	Diet and food preferences
Age when last used oral contraceptive pill	2804	0.118271	-0.02	Health and medical history
Speech-reception-threshold (SRT) estimate (left)	20019	0.119893	0.02	Physical measures
Average weekly fortified wine intake	1608	0.120989	0.01	Lifestyle factors
Liking for salty pretzels	20717	0.122003	0.02	Diet and food preferences
Duration at which refractometer first shown (left)	5193	0.122455	-0.02	Eye measures
Duration visual-acuity screen displayed (right)	5186	0.123069	-0.02	Eye measures
Liking for skimmed milk	20722	0.126805	-0.02	Diet and food preferences
Liking for mayonnaise	20689	0.127306	0.02	Diet and food preferences
Sexual intercourse by partner or ex-partner without consent as an adult	29085	0.130483	0.02	Mental health
Father's age at death	1807	0.141421	-0.01	Health and medical history
Liking for sausages (meat)	20719	0.142899	0.01	Diet and food preferences
Liking for beef steak	20611	0.143666	0.01	Diet and food preferences
Water percentage, buffer 300m	24505	0.148263	0.01	Working and living environment
Mother's age	1845	0.154042	-0.01	Health and medical history
Corneal hysteresis (right)	5256	0.154819	0.02	Eye measures
Liking for pears	20697	0.154962	-0.01	Diet and food preferences
Liking for salad dressing	20712	0.162418	0.01	Diet and food preferences
Liking for melon	20690	0.162714	0.01	Diet and food preferences
logMAR, initial (right)	5199	0.170101	0.02	Eye measures
Average weekly intake of other alcoholic drinks	5364	0.180014	0.02	Lifestyle factors
Ever self-harmed	29111	0.184055	0.01	Mental health
Ankle spacing width (right)	4119	0.191092	0.01	Physical measures
Greenspace percentage, buffer 300m	24503	0.198357	0.01	Working and living environment
Number of fluid intelligence questions attempted within time limit	20128	0.21355	-0.01	Cognitive function
Average weekly spirits intake	1598	0.214531	0.01	Lifestyle factors
Pulse wave reflection index	4195	0.222606	0.01	Physical measures
Age started oral contraceptive pill	2794	0.226842	-0.01	Health and medical history
Recent worrying too much about different things	29060	0.232949	0.01	Mental health
logMAR, final (right)	5201	0.237557	0.02	Eye measures
Liking for whole milk	20747	0.239253	0.01	Diet and food preferences
Total traffic load on major roads	24013	0.239398	-0.01	Working and living environment
Experienced the death of a close friend or family member due to suicide	29090	0.256215	-0.01	Mental health
Seated height	51	0.2699	0.01	Physical measures
Sexually molested as a child	29079	0.270901	0.01	Mental health
Liking for cereal/granola bar	20635	0.279832	0.01	Diet and food preferences
Number of older siblings	5057	0.285863	0.01	Health and medical history
Duration of moderate activity	894	0.298688	-0.01	Physical activities
Recent feelings of inadequacy	29007	0.326768	0.01	Mental health
Duration at which refractometer first shown (right)	5190	0.331226	-0.01	Eye measures
Nitrogen oxides air pollution; 2010	24004	0.337848	-0.01	Working and living environment
Final number of letters displayed (right)	5200	0.346562	-0.01	Eye measures
Ever used cannabis	29104	0.350735	0.01	Mental health
Recent feelings or nervousness or anxiety	29058	0.351995	0.01	Mental health
Liking for bananas	20609	0.35646	0.01	Diet and food preferences
Inverse distance to the nearest road	24010	0.36803	-0.01	Working and living environment
Water percentage, buffer 1000m	24502	0.379764	0.01	Working and living environment
Prospective memory result	20018	0.392372	0.01	Cognitive function
Number of unsuccessful stop-smoking attempts	2926	0.413318	-0.01	Lifestyle factors
Myopia diagnosis	20262	0.415996	-0.01	Eye measures
Number of rounds to result (left)	5209	0.418417	0.01	Eye measures
Inverse distance to the nearest major road	24012	0.427057	-0.01	Working and living environment
Liking for red meat	20708	0.449253	0.01	Diet and food preferences
logMAR, final (left)	5208	0.449861	0.01	Eye measures
Sleep duration	1160	0.452229	0	Lifestyle factors
Number of rounds to result (right)	5202	0.463142	0.01	Eye measures
Time spent outdoors in winter	1060	0.463172	0	Lifestyle factors
General happiness	29181	0.465858	0.01	Mental health
Final number of letters displayed (left)	5207	0.474641	-0.01	Eye measures
Liking for barbequed or grilled meat	20610	0.482458	0.01	Diet and food preferences
Least number of times bowels opened per week	21043	0.487131	0.01	Health and medical history
Maximum digits remembered correctly	20240	0.496823	-0.01	Cognitive function
Liking for eggs	20655	0.517216	-0.01	Diet and food preferences
Duration of walks	874	0.533711	0	Physical activities
Time spend outdoors in summer	1050	0.53493	0	Lifestyle factors
Birth weight of first child	2744	0.536933	0.01	Health and medical history
Particulate matter air pollution (pm10); 2010	24005	0.549129	0	Working and living environment
Number of measurements made	3137	0.558645	0	Physical measures
Natural environment percentage, buffer 300m	24507	0.558893	0	Working and living environment
Spirometry QC measure	20255	0.587859	0	Physical measures
Belief that own life is meaningful	29182	0.613566	0.01	Mental health
Speech-reception-threshold (SRT) estimate (right)	20021	0.657564	0.01	Physical measures
Years since last breast cancer screening / mammogram	2684	0.666119	0	Health and medical history
Body mass index (BMI)	23104	0.687376	0	Physical measures
Liking for fried/battered fish	20662	0.690403	0	Diet and food preferences
Childhood sunburn occasions	1737	0.703894	0	Lifestyle factors
logMAR, initial (left)	5206	0.706308	0.01	Eye measures
Liking for soy sauce	20725	0.752135	0	Diet and food preferences
Experienced a violent or sexual assault	29086	0.763494	0	Mental health
Loud music exposure frequency	4836	0.782326	0	Working and living environment
Frequency of confiding in someone close	29166	0.793818	0	Mental health
Leg fat mass (left)	23116	0.793917	0	Physical measures
Experienced the death of a spouse or partner	29089	0.819604	0	Mental health
Particulate matter air pollution 2.5-10um; 2010	24008	0.820285	0	Working and living environment
Number of fluid intelligence questions attempted within time limit	20192	0.850388	0	Cognitive function
Liking for bolognese sauce	20621	0.850558	0	Diet and food preferences
Liking for hard cheese	20675	0.855712	0	Diet and food preferences
Degree bothered by fainting spells in the last 3 months	21054	0.871406	0	Health and medical history
Liking for pork chop	20702	0.899033	0	Diet and food preferences
Age high blood pressure diagnosed	2966	0.903817	0	Health and medical history
Liking for honey	20677	0.920382	0	Diet and food preferences
Fluid intelligence score	20191	0.922494	0	Cognitive function
Liking for soft cheese	20724	0.938404	0	Diet and food preferences
Sum of road length of major roads within 100m	24015	0.940853	0	Working and living environment
Degree bothered by menstrual cramps or other problems with period in the last 3 months	21050	0.940973	0	Health and medical history
Lifetime number of sexual partners	2149	0.960295	0	Health and medical history
Location of pain during the past week_None of the given areas	X120039.he_0.0	0.088671	-0.02	Health and medical history
Location of pain during the past week_Left shoulder	X120039.he_1.0	0.00042582	0.04	Health and medical history
Location of pain during the past week_Upper right leg	X120039.he_10.0	0.404724	-0.02	Health and medical history
Location of pain during the past week_Lower left leg	X120039.he_11.0	0.0294442	0.05	Health and medical history
Location of pain during the past week_Lower right leg	X120039.he_12.0	0.215143	-0.04	Health and medical history
Location of pain during the past week_Right jaw pain	X120039.he_14.0	0.796953	0.02	Health and medical history
Location of pain during the past week_Chest pain	X120039.he_15.0	0.850137	-0.01	Health and medical history
Location of pain during the past week_Abdomen	X120039.he_16.0	0.625614	0.01	Health and medical history
Location of pain during the past week_Neck pain	X120039.he_17.0	0.303713	-0.02	Health and medical history
Location of pain during the past week_Upper back	X120039.he_18.0	0.977711	0	Health and medical history
Location of pain during the past week_Lower back	X120039.he_19.0	0.118874	-0.02	Health and medical history
Location of pain during the past week_Right shoulder	X120039.he_2.0	0.725748	0	Health and medical history
Location of pain during the past week_Upper left arm	X120039.he_3.0	0.449704	-0.02	Health and medical history
Location of pain during the past week_Upper right arm	X120039.he_4.0	0.698834	0.01	Health and medical history
Location of pain during the past week_Lower left arm	X120039.he_5.0	0.0145419	0.07	Health and medical history
Location of pain during the past week_Left hip	X120039.he_7.0	0.577683	-0.01	Health and medical history
Location of pain during the past week_Right hip	X120039.he_8.0	0.353044	-0.02	Health and medical history
Location of pain during the past week_Upper left leg	X120039.he_9.0	0.525397	0.01	Health and medical history
Illnesses of father_Heart disease	X20107.he_1.0	0.112513	0.01	Health and medical history
Illnesses of father_Alzheimer's disease or dementia	X20107.he_10.0	0.335467	-0.01	Health and medical history
Illnesses of father_Severe depression	X20107.he_12.0	0.410493	0.02	Health and medical history
Illnesses of father_Prostate cancer	X20107.he_13.0	0.351451	-0.01	Health and medical history
Illnesses of father_Stroke	X20107.he_2.0	0.356177	0.01	Health and medical history
Illnesses of father_Lung cancer	X20107.he_3.0	0.593937	0	Health and medical history
Illnesses of father_Bowel cancer	X20107.he_4.0	0.0464195	-0.02	Health and medical history
Illnesses of father_Chronic bronchitis or emphysema	X20107.he_6.0	0.0561255	0.02	Health and medical history
Illnesses of father_High blood pressure	X20107.he_8.0	2.04081e-06	-0.03	Health and medical history
Illnesses of father_Diabetes	X20107.he_9.0	0.000529468	0.04	Health and medical history
Illnesses of mother_Heart disease	X20110.he_1.0	0.000334131	0.02	Health and medical history
Illnesses of mother_Alzheimer's disease or dementia	X20110.he_10.0	0.0244484	-0.02	Health and medical history
Illnesses of mother_Parkinson's disease	X20110.he_11.0	0.644949	0.01	Health and medical history
Illnesses of mother_Severe depression	X20110.he_12.0	0.38479	-0.01	Health and medical history
Illnesses of mother_Stroke	X20110.he_2.0	0.461804	0	Health and medical history
Illnesses of mother_Lung cancer	X20110.he_3.0	0.750252	0	Health and medical history
Illnesses of mother_Bowel cancer	X20110.he_4.0	0.597662	-0.01	Health and medical history
Illnesses of mother_Breast cancer	X20110.he_5.0	0.0923681	-0.01	Health and medical history
Illnesses of mother_Chronic bronchitis or emphysema	X20110.he_6.0	0.0021294	0.03	Health and medical history
Illnesses of mother_High blood pressure	X20110.he_8.0	0.000193809	-0.02	Health and medical history
Illnesses of mother_Diabetes	X20110.he_9.0	1.57702e-05	0.05	Health and medical history
Illnesses of siblings_Heart disease	X20111.he_1.0	0.000142	0.03	Health and medical history
Illnesses of siblings_Alzheimer's disease or dementia	X20111.he_10.0	0.825543	0.01	Health and medical history
Illnesses of siblings_Severe depression	X20111.he_12.0	0.05779	-0.02	Health and medical history
Illnesses of siblings_Stroke	X20111.he_2.0	0.93847	0	Health and medical history
Illnesses of siblings_Lung cancer	X20111.he_3.0	0.226189	0.02	Health and medical history
Illnesses of siblings_Bowel cancer	X20111.he_4.0	0.531937	0.01	Health and medical history
Illnesses of siblings_Breast cancer	X20111.he_5.0	0.380001	-0.01	Health and medical history
Illnesses of siblings_Chronic bronchitis or emphysema	X20111.he_6.0	0.90815	0	Health and medical history
Illnesses of siblings_High blood pressure	X20111.he_8.0	2.31792e-05	-0.03	Health and medical history
Illnesses of siblings_Diabetes	X20111.he_9.0	0.000136783	0.04	Health and medical history
Mental health problems ever diagnosed by a professional_ Social anxiety or social phobia	X20544.he_1.0	0.859569	0.01	Mental health
Mental health problems ever diagnosed by a professional_Depression	X20544.he_11.0	0.692463	0	Mental health
Mental health problems ever diagnosed by a professional_Anxiety, nerves or generalized anxiety disorder	X20544.he_15.0	0.866955	0	Mental health
Mental health problems ever diagnosed by a professional_A personality disorder	X20544.he_4.0	0.832501	-0.02	Mental health
Mental health problems ever diagnosed by a professional_Any other phobia (eg disabling fear of heights or spiders)	X20544.he_5.0	0.340831	-0.03	Mental health
Mental health problems ever diagnosed by a professional_Panic attacks	X20544.he_6.0	0.357654	0.02	Mental health
Mental health problems ever diagnosed by a professional_OCD	X20544.he_7.0	0.0928422	0.09	Mental health
Substances taken for depression_Unprescribed medication (more than once)	X20546.he_1.0	0.745946	-0.01	Mental health
Substances taken for depression_Medication prescribed to you (for at least two weeks)	X20546.he_3.0	0.00574928	0.04	Mental health
Substances taken for depression_Drugs or alcohol (more than once)	X20546.he_4.0	0.000710116	-0.06	Mental health
Manifestations of mania or irritability_I was more talkative than usual	X20548.he_1.0	0.512196	-0.01	Mental health
Manifestations of mania or irritability_I was more restless than usual	X20548.he_2.0	0.606915	0.01	Mental health
Manifestations of mania or irritability_My thoughts were racing	X20548.he_3.0	0.760788	0.01	Mental health
Manifestations of mania or irritability_I needed less sleep than usual	X20548.he_5.0	0.278182	-0.06	Mental health
Manifestations of mania or irritability_I was more creative or had more ideas than usual	X20548.he_6.0	0.277942	0.06	Mental health
Substances taken for anxiety_Unprescribed medication (more than once)	X20549.he_1.0	0.732328	-0.01	Mental health
Substances taken for anxiety_Medication prescribed to you (for at least two weeks)	X20549.he_3.0	0.0060444	0.05	Mental health
Substances taken for anxiety_Drugs or alcohol (more than once)	X20549.he_4.0	0.00126581	-0.07	Mental health
Methods of self-harm used_Ingesting a medication in excess of the normal dose	X20553.he_4.0	0.816319	-0.01	Mental health
Mental health conditions experienced by first degree blood relatives_None of the above	X29001.he_0.0	0.860978	0	Mental health
Mental health conditions experienced by first degree blood relatives_Depression	X29001.he_1.0	0.739454	0	Mental health
Mental health conditions experienced by first degree blood relatives_Mania, hypomania, bipolar or manic-depression	X29001.he_2.0	0.562317	-0.02	Mental health
Mental health conditions experienced by first degree blood relatives_Schizophrenia	X29001.he_3.0	0.144681	-0.05	Mental health
Mental health conditions experienced by first degree blood relatives_Autism, Asperger's or autistic spectrum disorder	X29001.he_6.0	0.0527163	0.05	Mental health
Mental health conditions experienced by first degree blood relatives_Attention deficit or attention deficit and hyperactivity disorder	X29001.he_7.0	0.555664	-0.02	Mental health
Mental health conditions experienced by first degree blood relatives_An anxiety disorder	X29001.he_8.0	0.73263	-0.01	Mental health
Mental health conditions experienced by first degree blood relatives_An eating disorder	X29001.he_9.0	0.312838	0.03	Mental health
Substances taken for depression_None of options listed	X29038.he_0.0	0.00103659	-0.03	Mental health
Substances taken for depression_Drugs or alcohol (more than once)	X29038.he_1.0	0.0107213	-0.04	Mental health
Substances taken for depression_Medication prescribed to participant (for at least 2 weeks)	X29038.he_2.0	1.11746e-05	0.04	Mental health
Substances taken for depression_Unprescribed medication (more than once)	X29038.he_3.0	0.119357	0.06	Mental health
Use of specific medications_Citalopram (sometimes called Cipramil)	X29039.he_1.0	0.749392	-0.01	Mental health
Use of specific medications_Fluoxetine (Prozac or Oxactin)	X29039.he_2.0	0.344518	0.02	Mental health
Use of specific medications_Sertraline (Lustral)	X29039.he_3.0	0.121864	0.04	Mental health
Use of specific medications_Paroxetine (Seroxat)	X29039.he_4.0	0.295623	-0.04	Mental health
Use of specific medications_Amitriptyline (Elavil)	X29039.he_5.0	0.280545	-0.03	Mental health
Use of specific medications_Other antidepressant(s)	X29039.he_7.0	0.56609	-0.01	Mental health
Activities undertaken to treat depression_None of options listed	X29047.he_0.0	0.364957	-0.01	Mental health
Activities undertaken to treat depression_Other therapeutic activities such as mindfulness, yoga or art classes	X29047.he_1.0	0.155312	-0.02	Mental health
Activities undertaken to treat depression_Talking therapies, such as psychotherapy, counselling, group therapy or CBT	X29047.he_2.0	0.020713	0.02	Mental health
Manifestations of mania or irritability_None of options listed	X29051.he_0.0	0.00310208	-0.04	Mental health
Manifestations of mania or irritability_More active than usual	X29051.he_1.0	0.0526764	0.04	Mental health
Manifestations of mania or irritability_More confident than usual	X29051.he_2.0	0.53795	0.02	Mental health
Manifestations of mania or irritability_Easily distracted	X29051.he_3.0	0.981568	0	Mental health
Manifestations of mania or irritability_Thoughts were racing	X29051.he_6.0	0.0188497	0.05	Mental health
Manifestations of mania or irritability_More restless than usual	X29051.he_7.0	0.260169	-0.03	Mental health
Manifestations of mania or irritability_More talkative than usual	X29051.he_8.0	0.684734	0.02	Mental health
Symptoms of panic attack_Not happened	X29065.he_0.0	0.00281754	-0.02	Mental health
Symptoms of panic attack_Heart was pounding or racing	X29065.he_1.0	0.00285599	0.03	Mental health
Symptoms of panic attack_Felt numbness or tingling sensations	X29065.he_10.0	0.496556	0.04	Mental health
Symptoms of panic attack_Felt like things weren't real or detached from self	X29065.he_11.0	0.998405	0	Mental health
Symptoms of panic attack_Afraid of losing control or 'going crazy'	X29065.he_12.0	0.215844	-0.05	Mental health
Symptoms of panic attack_Sweating	X29065.he_2.0	0.621305	-0.01	Mental health
Symptoms of panic attack_Trembling or shaking	X29065.he_3.0	0.584723	0.01	Mental health
Symptoms of panic attack_ Felt short of breath	X29065.he_4.0	0.276423	-0.03	Mental health
Symptoms of panic attack_Pain or discomfort in chest	X29065.he_6.0	0.401002	0.02	Mental health
Symptoms of panic attack_Felt dizzy, unsteady, light-headed or faint	X29065.he_8.0	0.792882	0.01	Mental health
Symptoms of panic attack_Felt hot or cold	X29065.he_9.0	0.975747	0	Mental health
Actions and feelings during periods of overeating or binge eating_Done none of the above	X29136.he_0.0	0.690117	-0.01	Diet and food preferences
Actions and feelings during periods of overeating or binge eating_Eaten much more rapidly than normal	X29136.he_1.0	0.403433	0.02	Diet and food preferences
Actions and feelings during periods of overeating or binge eating_Eaten until feeling uncomfortably full	X29136.he_2.0	0.551332	-0.01	Diet and food preferences
Actions and feelings during periods of overeating or binge eating_Eaten large amounts of food when not physically hungry	X29136.he_3.0	0.846757	0.01	Diet and food preferences
Actions and feelings during periods of overeating or binge eating_Eaten alone because of feeling embarrassed by overeating	X29136.he_4.0	0.427684	-0.05	Diet and food preferences
Sports and social activities attended in person at least once a week_None of the above	X29167.he_0.0	2.03874e-07	0.04	Lifestyle factors
Sports and social activities attended in person at least once a week_Sports club or gym or fitness class	X29167.he_1.0	2.69317e-08	-0.04	Lifestyle factors
Sports and social activities attended in person at least once a week_Pub or social club	X29167.he_2.0	0.0280706	-0.02	Lifestyle factors
Sports and social activities attended in person at least once a week_Religious group	X29167.he_3.0	0.0107968	0.03	Lifestyle factors
Sports and social activities attended in person at least once a week_Adult education class	X29167.he_4.0	0.727652	0.01	Lifestyle factors
Sports and social activities attended in person at least once a week_Other group activity	X29167.he_5.0	0.780124	0	Lifestyle factors
Sports and social activities attended virtually at least once a week_None of the above	X29168.he_0.0	0.751033	0	Lifestyle factors
Sports and social activities attended virtually at least once a week_Sports club or gym or fitness class	X29168.he_1.0	0.154596	-0.02	Lifestyle factors
Sports and social activities attended virtually at least once a week_Pub or social club	X29168.he_2.0	0.521816	-0.01	Lifestyle factors
Sports and social activities attended virtually at least once a week_Religious group	X29168.he_3.0	0.0597424	0.04	Lifestyle factors
Sports and social activities attended virtually at least once a week_Adult education class	X29168.he_4.0	0.598027	0.01	Lifestyle factors
Sports and social activities attended virtually at least once a week_Other group activity	X29168.he_5.0	0.265072	0.01	Lifestyle factors
Never eat eggs, dairy, wheat, sugar_Eggs or foods containing eggs	X6144.he_1.0	0.423941	-0.01	Diet and food preferences
Never eat eggs, dairy, wheat, sugar_Dairy products	X6144.he_2.0	1.10415e-05	-0.07	Diet and food preferences
Never eat eggs, dairy, wheat, sugar_Wheat products	X6144.he_3.0	0.177036	0.02	Diet and food preferences
Never eat eggs, dairy, wheat, sugar_Sugar or foods or drinks containing sugar	X6144.he_4.0	8.32471e-06	-0.02	Diet and food preferences
Never eat eggs, dairy, wheat, sugar_I eat all of the above	X6144.he_5.0	2.77722e-07	0.02	Diet and food preferences
Illness, injury, bereavement, stress in last 2 years_Serious illness, injury or assault to yourself	X6145.he_1.0	4.0705e-17	0.06	Mental health
Illness, injury, bereavement, stress in last 2 years_Serious illness, injury or assault of a close relative	X6145.he_2.0	0.0172166	-0.02	Mental health
Illness, injury, bereavement, stress in last 2 years_Death of a close relative	X6145.he_3.0	0.00109503	-0.02	Mental health
Illness, injury, bereavement, stress in last 2 years_Death of a spouse or partner	X6145.he_4.0	0.00987484	-0.05	Mental health
Illness, injury, bereavement, stress in last 2 years_Marital separation or divorce	X6145.he_5.0	0.000118691	-0.05	Mental health
Illness, injury, bereavement, stress in last 2 years_Financial difficulties	X6145.he_6.0	0.541438	0	Mental health
Reason for glasses or contact lenses_For short-sightedness	X6147.he_1.0	0.0743122	-0.02	Eye measures
Reason for glasses or contact lenses_For long-sightedness	X6147.he_2.0	0.0426081	0.02	Eye measures
Reason for glasses or contact lenses_For just reading or near work as you are getting older (called 'presbyopia')	X6147.he_3.0	0.629654	0	Eye measures
Reason for glasses or contact lenses_For 'astigmatism'	X6147.he_4.0	0.638086	-0.01	Eye measures
Reason for glasses or contact lenses_For a 'squint' or 'turn' in an eye since childhood (called 'strabismus')	X6147.he_5.0	0.613537	0.02	Eye measures
Reason for glasses or contact lenses_For a 'lazy' eye or an eye with poor vision since childhood (called 'amblyopia')	X6147.he_6.0	0.316251	0.04	Eye measures
Reason for glasses or contact lenses_Other eye condition	X6147.he_7.0	0.0632989	0.08	Eye measures
Mouth or teeth dental problems_Mouth ulcers	X6149.he_1.0	0.636306	0	Health and medical history
Mouth or teeth dental problems_Painful gums	X6149.he_2.0	0.0797341	0.02	Health and medical history
Mouth or teeth dental problems_Bleeding gums	X6149.he_3.0	7.07333e-05	-0.03	Health and medical history
Mouth or teeth dental problems_Loose teeth	X6149.he_4.0	0.324336	0.01	Health and medical history
Mouth or teeth dental problems_Toothache	X6149.he_5.0	0.202855	0.02	Health and medical history
Mouth or teeth dental problems_Dentures	X6149.he_6.0	0.024246	0.02	Health and medical history
Vascular or heart problems diagnosed by doctor_Heart attack	X6150.he_1.0	5.76201e-26	0.12	Health and medical history
Vascular or heart problems diagnosed by doctor_Angina	X6150.he_2.0	1.88653e-33	0.14	Health and medical history
Vascular or heart problems diagnosed by doctor_Stroke	X6150.he_3.0	0.0860734	0.03	Health and medical history
Vascular or heart problems diagnosed by doctor_High blood pressure	X6150.he_4.0	1.27338e-60	-0.14	Health and medical history
Fractured bone site(s)_Ankle	X6151.he_1.0	0.710706	0.01	Health and medical history
Fractured bone site(s)_Leg	X6151.he_2.0	0.847022	0.01	Health and medical history
Fractured bone site(s)_Wrist	X6151.he_5.0	0.389295	0.01	Health and medical history
Fractured bone site(s)_Arm	X6151.he_6.0	0.636584	-0.01	Health and medical history
Fractured bone site(s)_Other bones	X6151.he_7.0	0.0881178	-0.02	Health and medical history
Blood clot, DVT, bronchitis, emphysema, asthma, rhinitis, eczema, allergy diagnosed by doctor_Blood clot in the leg (DVT)	X6152.he_5.0	0.00986969	0.04	Health and medical history
Blood clot, DVT, bronchitis, emphysema, asthma, rhinitis, eczema, allergy diagnosed by doctor_Emphysema or chronic bronchitis	X6152.he_6.0	3.67458e-07	0.08	Health and medical history
Blood clot, DVT, bronchitis, emphysema, asthma, rhinitis, eczema, allergy diagnosed by doctor_Asthma	X6152.he_8.0	0.353513	0.01	Health and medical history
Blood clot, DVT, bronchitis, emphysema, asthma, rhinitis, eczema, allergy diagnosed by doctor_Hayfever, allergic rhinitis or eczema	X6152.he_9.0	6.35325e-08	-0.04	Health and medical history
Medication for pain relief, constipation, heartburn_Aspirin	X6154.he_1.0	1.13736e-06	0.03	Health and medical history
Medication for pain relief, constipation, heartburn_Ibuprofen	X6154.he_2.0	1.6646e-14	-0.05	Health and medical history
Medication for pain relief, constipation, heartburn_Paracetamol	X6154.he_3.0	0.0205084	0.01	Health and medical history
Medication for pain relief, constipation, heartburn_Ranitidine	X6154.he_4.0	0.939999	0	Health and medical history
Medication for pain relief, constipation, heartburn_Omeprazole	X6154.he_5.0	0.000463051	0.04	Health and medical history
Medication for pain relief, constipation, heartburn_Laxatives	X6154.he_6.0	0.000339243	-0.07	Health and medical history
Vitamin and mineral supplements_Vitamin A	X6155.he_1.0	0.0755539	-0.02	Health and medical history
Vitamin and mineral supplements_Vitamin B	X6155.he_2.0	0.00111383	-0.04	Health and medical history
Vitamin and mineral supplements_Vitamin C	X6155.he_3.0	0.451551	0.01	Health and medical history
Vitamin and mineral supplements_Vitamin D	X6155.he_4.0	0.290551	0.02	Health and medical history
Vitamin and mineral supplements_Vitamin E	X6155.he_5.0	0.00111215	-0.08	Health and medical history
Vitamin and mineral supplements_Folic acid or Folate (Vit B9)	X6155.he_6.0	0.313916	0.02	Health and medical history
Vitamin and mineral supplements_Multivitamins + or - minerals	X6155.he_7.0	0.0251964	0.01	Health and medical history
Why stopped smoking_Illness or ill health	X6157.he_1.0	2.62899e-11	0.08	Lifestyle factors
Why stopped smoking_Doctor's advice	X6157.he_2.0	7.18559e-06	0.08	Lifestyle factors
Why stopped smoking_Health precaution	X6157.he_3.0	1.00112e-15	-0.07	Lifestyle factors
Why stopped smoking_Financial reasons	X6157.he_4.0	0.383989	0.01	Lifestyle factors
Pain type(s) experienced in last month_Headache	X6159.he_1.0	2.30321e-29	0.06	Health and medical history
Pain type(s) experienced in last month_Facial pain	X6159.he_2.0	0.40726	0.02	Health and medical history
Pain type(s) experienced in last month_Neck or shoulder pain	X6159.he_3.0	0.0312673	-0.01	Health and medical history
Pain type(s) experienced in last month_Back pain	X6159.he_4.0	1.24327e-07	-0.03	Health and medical history
Pain type(s) experienced in last month_Stomach or abdominal pain	X6159.he_5.0	0.0163235	0.03	Health and medical history
Pain type(s) experienced in last month_Hip pain	X6159.he_6.0	0.0015923	-0.04	Health and medical history
Pain type(s) experienced in last month_Knee pain	X6159.he_7.0	9.59857e-19	-0.07	Health and medical history
Pain type(s) experienced in last month_Pain all over the body	X6159.he_8.0	8.88347e-11	0.1	Health and medical history
Leisure or social activities_Sports club or gym	X6160.he_1.0	7.31971e-40	-0.06	Lifestyle factors
Leisure or social activities_Pub or social club	X6160.he_2.0	1.79061e-15	0.04	Lifestyle factors
Leisure or social activities_Religious group	X6160.he_3.0	3.92296e-09	0.04	Lifestyle factors
Leisure or social activities_Adult education class	X6160.he_4.0	0.237314	0.01	Lifestyle factors
Leisure or social activities_Other group activity	X6160.he_5.0	0.00298876	0.02	Lifestyle factors
Types of transport used (excluding work)_Car or motor vehicle	X6162.he_1.0	1.19568e-19	0.04	Physical activities
Types of transport used (excluding work)_Walk	X6162.he_2.0	3.17207e-26	-0.06	Physical activities
Types of transport used (excluding work)_Public transport	X6162.he_3.0	0.0172209	0.02	Physical activities
Types of transport used (excluding work)_Cycle	X6162.he_4.0	1.2496e-05	-0.07	Physical activities
Types of physical activity in last 4 weeks_Walking for pleasure (not as a means of transport)	X6164.he_1.0	0.000143929	-0.02	Physical activities
Types of physical activity in last 4 weeks_Other exercises	X6164.he_2.0	4.66472e-05	-0.02	Physical activities
Types of physical activity in last 4 weeks_Strenuous sports	X6164.he_3.0	0.000372272	-0.06	Physical activities
Types of physical activity in last 4 weeks_Light DIY	X6164.he_4.0	9.34132e-23	0.07	Physical activities
Types of physical activity in last 4 weeks_Heavy DIY	X6164.he_5.0	2.38185e-07	0.06	Physical activities
Mineral and other dietary supplements_Fish oil (including cod liver oil)	X6179.he_1.0	0.000100059	-0.03	Health and medical history
Mineral and other dietary supplements_Glucosamine	X6179.he_2.0	0.204755	0.01	Health and medical history
Mineral and other dietary supplements_Calcium	X6179.he_3.0	0.00201198	0.04	Health and medical history
Mineral and other dietary supplements_Zinc	X6179.he_4.0	0.977661	0	Health and medical history
Mineral and other dietary supplements_Iron	X6179.he_5.0	4.71879e-06	0.09	Health and medical history
Mineral and other dietary supplements_Selenium	X6179.he_6.0	0.757165	-0.01	Health and medical history

## Sheet: Supplementary Table 6.
Supplementary Table 6.Associations between the identified metabolomic signatures and health-related phenotypes.
Phenotypes	UK Biobank Field ID	Uncorrected P-value	Cohend	Category
Number of treatments/medications taken	137	<E-308	0.27	Health and medical history
Body fat percentage	23099	1.58181e-297	0.1	Physical measures
Leg fat percentage (left)	23115	5.26533e-241	0.06	Physical measures
Trunk fat percentage	23127	3.24587e-240	0.13	Physical measures
Leg fat percentage (right)	23111	1.13374e-234	0.06	Physical measures
Number of self-reported non-cancer illnesses	135	4.25324e-199	0.18	Health and medical history
Arm fat percentage (left)	23123	8.14854e-199	0.07	Physical measures
Impedance of leg (right)	23107	2.86796e-188	0.14	Physical measures
Impedance of whole body	23106	3.14039e-186	0.11	Physical measures
Arm fat percentage (right)	23119	8.39905e-186	0.07	Physical measures
Impedance of leg (left)	23108	7.39084e-183	0.14	Physical measures
Waist circumference	48	7.47788e-151	0.07	Physical measures
Number of days/week of vigorous physical activity 10+ minutes	904	2.37745e-149	-0.17	Physical activities
Leg predicted mass (right)	23114	4.13866e-133	-0.07	Physical measures
Leg fat-free mass (right)	23113	6.66261e-133	-0.07	Physical measures
Whole body fat-free mass	23101	2.78227e-128	-0.07	Physical measures
Whole body water mass	23102	7.47007e-127	-0.07	Physical measures
Leg fat-free mass (left)	23117	2.0524e-118	-0.06	Physical measures
Leg predicted mass (left)	23118	7.73629e-118	-0.06	Physical measures
Trunk fat-free mass	23129	3.10939e-115	-0.07	Physical measures
Trunk predicted mass	23130	1.94563e-112	-0.07	Physical measures
Basal metabolic rate	23105	3.89043e-112	-0.06	Physical measures
Time spent watching television (TV)	1070	2.76262e-98	0.13	Physical activities
IPAQ activity group	22032	1.04976e-97	-0.15	Physical activities
Hand grip strength (right)	47	5.37498e-91	-0.09	Physical measures
Summed days activity	22033	5.75705e-91	-0.14	Physical activities
Pack years adult smoking as proportion of life span exposed to smoking	20162	5.02876e-88	0.22	Lifestyle factors
Hand grip strength (left)	46	1.60338e-85	-0.09	Physical measures
Impedance of arm (left)	23110	2.19403e-84	0.07	Physical measures
MET minutes per week for vigorous activity	22039	1.0967e-81	-0.14	Physical activities
Arm predicted mass (right)	23122	7.49268e-81	-0.05	Physical measures
Pack years of smoking	20161	2.08653e-80	0.21	Lifestyle factors
Bread intake	1438	2.8064e-80	0.12	Diet and food preferences
Arm predicted mass (left)	23126	3.37205e-80	-0.05	Physical measures
Arm fat-free mass (right)	23121	3.869e-79	-0.05	Physical measures
Arm fat-free mass (left)	23125	7.40813e-79	-0.05	Physical measures
Impedance of arm (right)	23109	1.43569e-73	0.07	Physical measures
Water hardness (USGS classification)	21100	3.30524e-72	-0.12	Working and living environment
Age stopped smoking	2897	5.41789e-62	0.2	Lifestyle factors
Liking for mackerel	20687	1.71699e-61	-0.17	Diet and food preferences
Fresh fruit intake	1309	3.38479e-59	-0.1	Diet and food preferences
Trunk fat mass	23128	5.00461e-59	0.05	Physical measures
Liking for salmon	20715	4.23911e-57	-0.17	Diet and food preferences
Whole body fat mass	23100	3.25605e-50	0.03	Physical measures
Water intake	1528	2.48432e-49	-0.09	Diet and food preferences
Liking for baked/steamed fish	20608	7.50271e-49	-0.15	Diet and food preferences
Liking for working up a sweat	20749	7.11181e-48	-0.14	Diet and food preferences
Liking for shellfish (other than prawns)	20721	5.12213e-44	-0.15	Diet and food preferences
Number of operations, self-reported	136	5.39974e-44	0.09	Health and medical history
Liking for sardines	20718	1.2036e-41	-0.14	Diet and food preferences
Number of days/week of moderate physical activity 10+ minutes	884	2.09172e-41	-0.09	Physical activities
Summed MET minutes per week for all activity	22040	5.29618e-41	-0.1	Physical activities
Distance (Euclidean) to coast	24508	2.48791e-38	-0.08	Working and living environment
Liking for smoked fish	20723	9.02353e-38	-0.13	Diet and food preferences
Average weekly red wine intake	1568	4.42313e-36	-0.09	Lifestyle factors
Liking for herring	20676	8.10259e-36	-0.13	Diet and food preferences
Liking for corn flakes	20646	9.98355e-36	0.13	Diet and food preferences
Time to answer	4288	8.40027e-35	0.14	Cognitive function
Salad / raw vegetable intake	1299	3.90965e-33	-0.08	Diet and food preferences
Liking for avocados	20606	9.43331e-33	-0.12	Diet and food preferences
Hip circumference	49	1.95383e-31	-0.04	Physical measures
Neuroticism score	20127	2.61077e-31	0.08	Mental health
Liking for coffee with sugar	20643	3.35782e-31	0.12	Diet and food preferences
Summed minutes activity	22034	3.98908e-31	-0.08	Physical activities
Liking for prawns	20706	2.53664e-30	-0.12	Diet and food preferences
Weight	21002	2.12088e-29	-0.03	Physical measures
Weight	23098	5.82343e-29	-0.03	Physical measures
Liking for pollock	20701	6.93331e-29	-0.13	Diet and food preferences
Liking for bicycling	20614	1.31165e-28	-0.11	Diet and food preferences
Liking for spinach	20728	1.26488e-27	-0.11	Diet and food preferences
Liking for aubergine	20605	4.10679e-27	-0.11	Diet and food preferences
Liking for exercising alone	20656	1.3295e-26	-0.11	Diet and food preferences
Standing height	50	2.35713e-26	-0.05	Physical measures
Liking for cigarette smoking	20641	5.58852e-26	0.11	Diet and food preferences
Liking for exercising with others	20657	3.04949e-25	-0.11	Diet and food preferences
Sitting height	20015	1.08816e-24	-0.05	Physical measures
Age at first live birth	2754	1.29204e-24	-0.11	Health and medical history
Dried fruit intake	1319	2.19322e-24	-0.07	Diet and food preferences
Speed of sound through heel	3146	4.2276e-24	-0.08	Physical measures
Degree bothered by feeling tired all the time in the last 3 months	21060	4.2311e-24	0.11	Health and medical history
Liking for cod	20642	6.85423e-24	-0.11	Diet and food preferences
Particulate matter air pollution (pm10); 2007	24019	9.02295e-24	-0.06	Working and living environment
Particulate matter air pollution (pm2.5); 2010	24006	1.49616e-23	0.06	Working and living environment
Degree bothered by shortness of breath in the last 3 months	21056	2.13877e-23	0.1	Health and medical history
Leg fat mass (right)	23112	5.04577e-23	0.02	Physical measures
Liking for regular (non-diet) fizzy drinks	20710	7.06777e-23	0.1	Diet and food preferences
Liking for haddock	20673	1.12927e-22	-0.1	Diet and food preferences
Liking for orange juice	20694	1.58714e-22	0.1	Diet and food preferences
Liking for white bread	20743	1.80997e-22	0.1	Diet and food preferences
Average weekly champagne plus white wine intake	1578	2.22867e-22	-0.07	Lifestyle factors
Tobacco smoking	22506	3.85928e-22	0.07	Lifestyle factors
Position of the shoulder on the pulse waveform	4200	7.82834e-22	0.11	Physical measures
Liking for asparagus	20604	8.19682e-22	-0.1	Diet and food preferences
Liking for tea with sugar	20734	2.98615e-21	0.1	Diet and food preferences
Leg fat mass (left)	23116	5.27055e-21	0.02	Physical measures
Year ended full time education	22501	6.87298e-21	-0.04	Working and living environment
Liking for blue cheese	20620	2.30651e-20	-0.09	Diet and food preferences
Liking for black olives	20618	2.63703e-20	-0.09	Diet and food preferences
Liking for goat's cheese	20667	4.54436e-20	-0.1	Diet and food preferences
Average weekly beer plus cider intake	1588	7.82049e-20	0.06	Lifestyle factors
Liking for butternut squash	20629	1.55827e-19	-0.09	Diet and food preferences
Liking for going to the gym	20669	1.63427e-19	-0.1	Diet and food preferences
Scale to indicate how health is today	120103	1.64891e-19	-0.1	Health and medical history
Liking for plain yogurt	20699	2.54196e-19	-0.09	Diet and food preferences
Liking for green olives	20672	3.26362e-19	-0.09	Diet and food preferences
Liking for globe artichoke	20666	5.48395e-19	-0.11	Diet and food preferences
Heel bone mineral density (BMD)	3148	8.35112e-19	-0.07	Physical measures
Liking for capers	20633	9.99219e-19	-0.1	Diet and food preferences
Father's age at death	1807	1.13185e-18	-0.07	Health and medical history
Liking for chips/french fries	20640	1.2256e-18	0.09	Diet and food preferences
Liking for coffee without sugar	20644	1.87857e-18	-0.09	Diet and food preferences
Heel bone mineral density (BMD) T-score, automated	78	2.74939e-18	-0.07	Physical measures
Heel quantitative ultrasound index (QUI), direct entry	3147	3.24341e-18	-0.07	Physical measures
Liking for taking the stairs	20733	1.71773e-17	-0.08	Diet and food preferences
Liking for broccoli	20623	1.76655e-17	-0.09	Diet and food preferences
Liking for coriander	20645	3.49009e-17	-0.09	Diet and food preferences
Difficulty with standing for long periods	28739	3.51583e-17	0.08	Mental health
Fatigue severity over the past week	120040	3.80914e-17	0.09	Health and medical history
MET minutes per week for moderate activity	22038	1.88355e-16	-0.06	Physical activities
Liking for sweet coffee house drinks	20731	5.61725e-16	0.09	Diet and food preferences
Cooked vegetable intake	1289	8.2446e-16	-0.05	Diet and food preferences
Feeling tired or having little energy over the last two weeks	120107	1.34141e-15	0.08	Health and medical history
Position of the pulse wave peak	4198	1.39729e-15	0.09	Physical measures
Liking for potato crisps	20704	2.57238e-15	0.08	Diet and food preferences
Nitrogen dioxide air pollution; 2007	24018	2.84513e-15	-0.05	Working and living environment
Dependency of self-esteem on body shape or weight currently	29149	3.03447e-15	-0.08	Diet and food preferences
Intra-ocular pressure, corneal-compensated (left)	5262	3.17524e-15	-0.11	Eye measures
Degree to which abdominal pain/discomfort/altered bowel habits affect/interfere with life in general	21041	5.34976e-15	0.08	Health and medical history
Liking for tea without sugar	20735	2.13735e-14	-0.08	Diet and food preferences
Liking for potatoes	20705	5.59784e-14	0.08	Diet and food preferences
Number of days/week walked 10+ minutes	864	1.01794e-13	-0.05	Physical activities
Liking for biscuits	20615	1.62082e-13	0.08	Diet and food preferences
Intra-ocular pressure, Goldmann-correlated (left)	5263	1.68977e-13	-0.1	Eye measures
Pulse wave peak to peak time	4196	2.12723e-13	-0.08	Physical measures
Noisy workplace	4825	2.76135e-13	0.08	Working and living environment
Liking for tinned tuna	20737	3.51191e-13	-0.08	Diet and food preferences
Difficulty with taking care of household responsibilities	28740	3.62912e-13	0.07	Mental health
Liking for diet fizzy drinks	20653	4.54409e-13	0.07	Diet and food preferences
Liking for lemons	20684	6.40399e-13	-0.07	Diet and food preferences
Liking for whole milk	20747	6.41943e-13	-0.07	Diet and food preferences
Liking for red wine	20709	8.45466e-13	-0.07	Diet and food preferences
Recent feelings of tiredness or low energy	29005	1.01593e-12	0.07	Mental health
Frequency of discomfort/pain in abdomen in last 3 months	21025	1.10471e-12	0.07	Health and medical history
Liking for sweet foods	20732	1.1551e-12	0.07	Diet and food preferences
Intra-ocular pressure, corneal-compensated (right)	5254	1.25235e-12	-0.1	Eye measures
Pain/discomfort today	29153	2.93111e-12	0.07	Health and medical history
Liking for grapefruit	20671	3.10527e-12	-0.07	Diet and food preferences
Mobility problems today	120098	3.68698e-12	0.07	Health and medical history
Pulse rate	4194	3.78803e-12	0.08	Physical measures
Intra-ocular pressure, Goldmann-correlated (right)	5255	5.98674e-12	-0.1	Eye measures
Liking for lamb	20683	6.94159e-12	-0.07	Diet and food preferences
Liking for broad beans	20622	8.35854e-12	-0.07	Diet and food preferences
Nitrogen dioxide air pollution; 2005	24016	1.42352e-11	-0.04	Working and living environment
Liking for bell pepper	20613	1.63353e-11	-0.07	Diet and food preferences
Liking for jam	20680	2.37081e-11	0.07	Diet and food preferences
Number of live births	2734	2.97816e-11	0.07	Health and medical history
Liking for watching television	20741	3.05399e-11	0.07	Diet and food preferences
Coffee intake	1498	3.29713e-11	0.04	Diet and food preferences
Mean time to correctly identify matches	20023	3.55449e-11	0.04	Cognitive function
Problems doing usual activities	120100	4.28713e-11	0.07	Health and medical history
Waking unrefreshed severity over the past week	120041	4.5629e-11	0.07	Health and medical history
Pulse wave Arterial Stiffness index	21021	1.15896e-10	0.07	Physical measures
Average weekly spirits intake	1598	1.73632e-10	0.05	Lifestyle factors
Age at last live birth	2764	3.33404e-10	-0.07	Health and medical history
Heel Broadband ultrasound attenuation, direct entry	3144	3.86478e-10	-0.05	Physical measures
Liking for bitter foods	20616	5.15515e-10	-0.06	Diet and food preferences
Mother's age at death	3526	5.57949e-10	-0.05	Health and medical history
Liking for cake icing	20632	6.07005e-10	0.06	Diet and food preferences
Feeling down, depressed, or hopeless over the last two weeks	120105	9.57132e-10	0.07	Health and medical history
Time spent driving	1090	1.00382e-09	0.04	Physical activities
Father's age	2946	1.19975e-09	-0.05	Health and medical history
Liking for white rice	20744	1.43416e-09	0.06	Diet and food preferences
Degree bothered by chest pain in the last 3 months	21052	1.87732e-09	0.06	Health and medical history
Domestic garden percentage, buffer 1000m	24501	2.80116e-09	-0.04	Working and living environment
Frequency of loose/mushy/watery stools in the last 3 months	21034	2.85532e-09	0.06	Health and medical history
Poor appetite or overeating over the last two weeks	120108	2.87764e-09	0.06	Health and medical history
Liking for porridge	20703	3.78779e-09	-0.06	Diet and food preferences
Pain/discomfort today	120101	4.89566e-09	0.06	Health and medical history
Age at menopause (last menstrual period)	3581	5.85015e-09	-0.08	Health and medical history
Difficulty with being emotionally affected by health problems	28743	6.09873e-09	0.06	Mental health
Trouble concentrating over the last two weeks	120110	6.55783e-09	0.06	Health and medical history
Liking for vegetables	20739	6.93538e-09	-0.06	Diet and food preferences
Age first had sexual intercourse	2139	1.0061e-08	-0.04	Lifestyle factors
Number of full brothers	1873	1.04672e-08	0.04	Health and medical history
Liking for cherries	20637	1.3777e-08	-0.06	Diet and food preferences
Average number of times bowels opened per day	21044	1.46494e-08	0.06	Health and medical history
Degree bothered by pain in arms/legs/joints in the past 3 months	21049	1.46697e-08	0.06	Health and medical history
Experienced a marital separation/divorce	29088	1.74019e-08	0.06	Mental health
Cognitive symptoms severity over the past week	120042	1.75892e-08	0.06	Health and medical history
Trouble falling or staying asleep, or sleeping too much over the last two weeks	120106	4.15917e-08	0.06	Health and medical history
Duration of vigorous activity	914	4.29917e-08	-0.05	Physical activities
Liking for garlic	20664	6.40455e-08	-0.05	Diet and food preferences
Liking for liver	20686	7.61481e-08	-0.06	Diet and food preferences
Liking for extra virgin olive oil	20658	9.01768e-08	-0.06	Diet and food preferences
Little interest or pleasure in doing things over the last two weeks	120104	9.26898e-08	0.06	Health and medical history
Speed of sound through heel (left)	4103	9.87885e-08	-0.06	Physical measures
No-wear time bias adjusted average acceleration	90087	1.19387e-07	-0.07	Physical activities
Liking for pizza	20698	1.4243e-07	0.05	Diet and food preferences
Number of triplets attempted (right)	4276	1.62509e-07	-0.06	Physical measures
Difficulty learning a new task	28741	1.63907e-07	0.05	Mental health
Anxiety/depression today	120102	2.00239e-07	0.06	Health and medical history
Liking for salami	20714	2.21426e-07	-0.05	Diet and food preferences
Liking for soft cheese	20724	2.27175e-07	-0.05	Diet and food preferences
Birth weight of first child	2744	2.61587e-07	-0.06	Health and medical history
Liking for salad leaves	20713	3.27829e-07	-0.05	Diet and food preferences
Degree bothered by headaches in the last 3 months	21051	3.38537e-07	0.05	Health and medical history
Liking for fruit	20663	4.03121e-07	-0.05	Diet and food preferences
Liking for dark chocolate	20652	4.05197e-07	-0.05	Diet and food preferences
Speed of sound through heel (right)	4122	4.28001e-07	-0.06	Physical measures
Liking for brown rice	20624	4.3192e-07	-0.05	Diet and food preferences
Liking for milk chocolate	20691	5.72516e-07	0.05	Diet and food preferences
Tinnitus	4803	8.12482e-07	0.06	Health and medical history
Duration screen displayed	4290	8.63207e-07	0.06	Cognitive function
Belittlement by partner or ex-partner as an adult	29082	9.00763e-07	0.05	Mental health
Self-care problems today	120099	9.45595e-07	0.05	Health and medical history
Liking for savoury biscuits	20720	9.56603e-07	0.05	Diet and food preferences
Liking for apple juice	20602	1.33274e-06	0.05	Diet and food preferences
Nitrogen oxides air pollution; 2010	24004	1.34025e-06	0.03	Working and living environment
Satisfaction with bowel habits	21040	1.39346e-06	0.05	Health and medical history
Liking for dried fruit	20654	1.75975e-06	-0.05	Diet and food preferences
Moving or speaking slower or faster than usual over the last two weeks	120111	1.7852e-06	0.05	Health and medical history
Liking for tomato ketchup	20736	3.19254e-06	0.05	Diet and food preferences
Frequency of drinking alcohol	29091	3.40412e-06	-0.03	Lifestyle factors
Nitrogen dioxide air pollution; 2006	24017	3.66772e-06	-0.03	Working and living environment
Years since last cervical smear test	2704	3.67618e-06	0.05	Health and medical history
Fluid intelligence score	20016	3.87079e-06	-0.05	Cognitive function
Greatest number of times bowels opened per day	21042	4.07876e-06	0.05	Health and medical history
Number of children fathered	2405	4.08362e-06	0.04	Health and medical history
Degree bothered by back pain in the past 3 months	21048	4.43659e-06	0.05	Health and medical history
Liking for horseradish/wasabi	20678	4.67079e-06	-0.05	Diet and food preferences
Felt hated by family member as a child	29078	5.09555e-06	0.05	Mental health
Degree bothered by urinary frequency/bladder irritability in the last 3 months	21058	5.79403e-06	0.05	Health and medical history
Exposure to tobacco smoke outside home	1279	6.2357e-06	0.03	Lifestyle factors
Heel bone mineral density (BMD) (right)	4124	1.55354e-05	-0.05	Physical measures
Experienced a life-threatening injury or illness	29087	1.55719e-05	0.05	Mental health
Recent poor appetite or overeating	29006	2.166e-05	0.04	Mental health
Liking for eggs	20655	2.25671e-05	-0.04	Diet and food preferences
Liking for cauliflower	20634	2.31111e-05	-0.04	Diet and food preferences
Mother's age	1845	2.55342e-05	-0.03	Health and medical history
Heel quantitative ultrasound index (QUI), direct entry (right)	4123	2.65979e-05	-0.05	Physical measures
Liking for lentils/beans	20685	2.68748e-05	-0.04	Diet and food preferences
Liking for white wine	20745	2.7345e-05	-0.04	Diet and food preferences
Heel bone mineral density (BMD) T-score, automated (right)	4125	2.80992e-05	-0.05	Physical measures
Heel bone mineral density (BMD) (left)	4105	2.83943e-05	-0.05	Physical measures
Difficulty with concentrating on doing something for ten minutes	28744	3.80379e-05	0.04	Mental health
Natural environment percentage, buffer 300m	24507	4.19457e-05	-0.03	Working and living environment
Traffic intensity on the nearest road	24009	4.29776e-05	-0.03	Working and living environment
Number of triplets attempted (left)	4269	4.39835e-05	-0.05	Physical measures
Heel bone mineral density (BMD) T-score, automated (left)	4106	4.79619e-05	-0.05	Physical measures
Heel quantitative ultrasound index (QUI), direct entry (left)	4104	5.14374e-05	-0.05	Physical measures
Degree bothered by nausea in the last 3 months	21059	5.43013e-05	0.04	Health and medical history
Frequency of feeling left out	29173	6.26559e-05	0.04	Mental health
Exposure to tobacco smoke at home	1269	6.4524e-05	0.03	Lifestyle factors
Liking for fresh tomatoes	20660	6.5438e-05	-0.04	Diet and food preferences
Stopped from seeing friends or family by partner or ex-partner as an adult	29081	7.4665e-05	0.04	Mental health
Liking for cabbage	20630	9.21113e-05	-0.04	Diet and food preferences
Number of self-reported cancers	134	9.48381e-05	0.03	Health and medical history
Liking for brussel sprouts	20625	0.00010613	-0.04	Diet and food preferences
Liking for hard cheese	20675	0.000133587	-0.04	Diet and food preferences
Volume level set by participant (left)	4270	0.000134251	0.05	Physical measures
Liking for chicken	20638	0.000144954	-0.04	Diet and food preferences
Liking for roast chicken	20711	0.000177303	-0.04	Diet and food preferences
Fluid intelligence score	20191	0.000205864	-0.04	Cognitive function
Liking for raw carrots	20707	0.000207912	-0.04	Diet and food preferences
Difficulty with joining in community activities	28742	0.000212245	0.04	Mental health
Liking for apples	20603	0.000212665	-0.04	Diet and food preferences
Liking for vinegar	20740	0.000224122	0.04	Diet and food preferences
Recent lack of interest or pleasure in doing things	29002	0.000226279	0.04	Mental health
Degree bothered by trouble sleeping in the last 3 months	21061	0.000240019	0.04	Health and medical history
Frequency of consuming six or more units of alcohol	29093	0.000248543	-0.04	Lifestyle factors
Liking for fried chicken	20661	0.000248858	0.04	Diet and food preferences
Liking for mushrooms	20692	0.00025221	-0.04	Diet and food preferences
Physical violence by partner or ex-partner as an adult	29083	0.000294574	0.04	Mental health
Volume level set by participant (right)	4277	0.00031419	0.04	Physical measures
Liking for skimmed milk	20722	0.000327354	0.04	Diet and food preferences
Liking for ice cream	20679	0.000336252	0.04	Diet and food preferences
General happiness	29181	0.000347643	0.04	Mental health
Liking for honey	20677	0.000393948	-0.04	Diet and food preferences
Someone to take to doctor when needed as a child	29080	0.000396364	-0.04	Mental health
Number of cigarettes previously smoked daily	2887	0.000404826	0.04	Lifestyle factors
Recent feelings of depression	29003	0.000485871	0.04	Mental health
Liking for whole grain breakfast cereal	20746	0.000489631	-0.04	Diet and food preferences
Liking for red meat	20708	0.00053017	-0.04	Diet and food preferences
Ever contemplated self-harm	29109	0.000552785	0.04	Mental health
Feeling bad about self over the last two weeks	120109	0.000638479	0.04	Health and medical history
Recent trouble relaxing	29061	0.00068097	0.04	Mental health
Liking for chilli pepper	20639	0.000746755	-0.03	Diet and food preferences
Liking for plums	20700	0.000770673	-0.03	Diet and food preferences
Number of measurements made	3137	0.000825949	0.02	Physical measures
Duration at which refractometer first shown (left)	5193	0.000872355	0.05	Eye measures
Ever self-harmed	29111	0.00100347	0.04	Mental health
Liking for beef steak	20611	0.00101493	-0.03	Diet and food preferences
Level of difficultly depression has made to do work, take care of things at home, or get along with other people	120113	0.00102676	0.04	Health and medical history
Recent restlessness	29062	0.00111263	0.04	Mental health
Recent worrying too much about different things	29060	0.00112923	0.03	Mental health
Position of pulse wave notch	4199	0.00115812	0.04	Physical measures
Liking for gherkins	20665	0.00119172	-0.03	Diet and food preferences
Felt loved as a child	29076	0.00133319	-0.03	Mental health
Average weekly intake of other alcoholic drinks	5364	0.00154005	0.04	Lifestyle factors
Number of full sisters	1883	0.00158926	0.02	Health and medical history
Feeling anxious, nervous or on edge over the last 2 weeks	28735	0.00165038	0.03	Mental health
Liking for black pepper	20619	0.00166071	-0.03	Diet and food preferences
Anxiety/depression today	29154	0.0016624	0.03	Mental health
Domestic garden percentage, buffer 300m	24504	0.00169376	-0.02	Working and living environment
Recent feelings of foreboding	29064	0.00179468	0.03	Mental health
Recent easy annoyance or irritability	29063	0.00186641	0.03	Mental health
Speech-reception-threshold (SRT) estimate (right)	20021	0.00187079	0.04	Physical measures
Liking for cake	20631	0.00191275	0.03	Diet and food preferences
Tendency to take a long time to get over setbacks	29180	0.00197996	0.03	Mental health
Frequency of feeling isolated from others	29174	0.00198678	0.03	Mental health
logMAR, final (left)	5208	0.00218383	0.04	Eye measures
Degree bothered by dizziness in the last 3 months	21053	0.00230392	0.03	Health and medical history
Particulate matter air pollution (pm10); 2010	24005	0.00234201	0.02	Working and living environment
Cereal intake	1458	0.00239063	-0.02	Diet and food preferences
Seated height	51	0.00247003	0.02	Physical measures
Experienced the death of a spouse or partner	29089	0.00247679	0.03	Mental health
Liking for kiwi fruit	20681	0.00261111	-0.03	Diet and food preferences
Ever thought that life not worth living	29108	0.00263286	0.03	Mental health
Corneal hysteresis (left)	5264	0.00270964	0.04	Eye measures
logMAR, initial (right)	5199	0.00284178	0.04	Eye measures
Hard to snap back when something bad happens	29178	0.00294585	0.03	Mental health
Ever had recurrent episodes of excessive overeating or binge eating	29132	0.00333912	-0.03	Diet and food preferences
Recent inability to stop or control worrying	29059	0.00348591	0.03	Mental health
Recent trouble concentrating on things	29008	0.0037416	0.03	Mental health
Frequency of feeling 'in tune' with people	29171	0.00400822	-0.03	Mental health
Ankle spacing width (left)	4100	0.00434287	-0.02	Physical measures
Age hay fever, rhinitis or eczema diagnosed	3761	0.00439306	0.04	Health and medical history
Feeling down, depressed or hopeless over the last 2 weeks	28738	0.00443276	0.03	Mental health
Loud music exposure frequency	4836	0.00478335	0.03	Working and living environment
Not being able to stop or control worrying over the last 2 weeks	28736	0.00500833	0.03	Mental health
logMAR, final (right)	5201	0.00504092	0.04	Eye measures
Liking for barbequed or grilled meat	20610	0.00507145	-0.03	Diet and food preferences
Age when periods started (menarche)	2714	0.00520194	0.03	Health and medical history
Maximum digits remembered correctly	20240	0.00579547	-0.04	Cognitive function
Liking for oranges	20695	0.00716922	-0.03	Diet and food preferences
MET minutes per week for walking	22037	0.00906982	-0.02	Physical activities
Liking for lager	20682	0.00954683	0.03	Diet and food preferences
Childhood sunburn occasions	1737	0.00964684	-0.02	Lifestyle factors
Little interest or pleasure in doing things over the last 2 weeks	28737	0.00994422	0.03	Mental health
Duration of walks	874	0.0103188	0.02	Physical activities
Nitrogen dioxide air pollution; 2010	24003	0.0118825	0.01	Working and living environment
Degree bothered by feeling heart pound/race in the last 3 months	21055	0.0124283	0.03	Health and medical history
Traffic intensity on the nearest major road	24011	0.012728	0.02	Working and living environment
Tendency to bounce back quickly after hard times	29175	0.013006	-0.03	Mental health
Spirometry QC measure	20255	0.0141494	0.02	Physical measures
Time spent using computer	1080	0.0146221	-0.02	Physical activities
Freuency of feeling that lacks companionship	29172	0.0152263	0.03	Mental health
Corneal hysteresis (right)	5256	0.0165018	0.03	Eye measures
Time spend outdoors in summer	1050	0.0166997	0.02	Lifestyle factors
Trouble falling or staying asleep, or sleeping too much	29004	0.0210817	0.02	Mental health
logMAR, initial (left)	5206	0.0228399	0.03	Eye measures
Liking for spicy foods	20727	0.0235014	-0.02	Diet and food preferences
Heel broadband ultrasound attenuation (right)	4120	0.0250626	-0.03	Physical measures
Tea intake	1488	0.0258267	0.01	Diet and food preferences
Recent feelings of inadequacy	29007	0.0265779	0.02	Mental health
Recent feelings or nervousness or anxiety	29058	0.0267268	0.02	Mental health
Liking for pears	20697	0.0280004	-0.02	Diet and food preferences
Liking for wholemeal bread	20748	0.0287873	-0.02	Diet and food preferences
Liking for strawberries	20730	0.0289048	-0.02	Diet and food preferences
Comes through difficult times with little trouble	29179	0.0293526	-0.02	Mental health
Ever used cannabis	29104	0.033939	0.02	Mental health
Particulate matter air pollution (pm2.5) absorbance; 2010	24007	0.0379461	-0.01	Working and living environment
Sexual interference by partner or ex-partner without consent as an adult	29084	0.0385049	0.02	Mental health
Thoughts of being better off dead or of hurting self over the last two weeks	120112	0.0388696	0.02	Health and medical history
Liking for cheesecake	20636	0.0409023	0.02	Diet and food preferences
Liking for salad dressing	20712	0.0442399	0.02	Diet and food preferences
Ability to make it through stressful events	29176	0.0548918	0.02	Mental health
Age when last used oral contraceptive pill	2804	0.0607858	-0.02	Health and medical history
Liking for pasta	20696	0.0616986	0.02	Diet and food preferences
Amount of alcohol drunk on a typical drinking day	29092	0.064875	-0.02	Lifestyle factors
Age started wearing glasses or contact lenses	2217	0.0776283	-0.01	Eye measures
Experienced a violent or sexual assault	29086	0.0780152	0.02	Mental health
Liking for soy sauce	20725	0.0819447	0.02	Diet and food preferences
Frequency of hard/lumpy stools in the last 3 months	21033	0.0828186	0.02	Health and medical history
Liking for cream	20647	0.0883116	-0.02	Diet and food preferences
Total traffic load on major roads	24013	0.0885388	-0.01	Working and living environment
Recent changes in speed/amount of moving or speaking	29009	0.0900396	0.02	Mental health
Quick recovery from stressful events	29177	0.0914513	-0.02	Mental health
avMSE	20261	0.0957401	0.02	Eye measures
Liking for fried/battered fish	20662	0.0972361	0.02	Diet and food preferences
Liking for croissant	20648	0.100803	0.02	Diet and food preferences
Duration at which refractometer first shown (right)	5190	0.101977	0.02	Eye measures
Age started oral contraceptive pill	2794	0.107958	-0.02	Health and medical history
Liking for dairy products	20651	0.108964	-0.02	Diet and food preferences
Water percentage, buffer 1000m	24502	0.116699	0.01	Working and living environment
Years since last breast cancer screening / mammogram	2684	0.119167	-0.02	Health and medical history
Liking for pork chop	20702	0.122219	-0.02	Diet and food preferences
Heel broadband ultrasound attenuation (left)	4101	0.129006	-0.02	Physical measures
Physically abused by family as a child	29077	0.133475	0.02	Mental health
Liking for salty pretzels	20717	0.136528	0.02	Diet and food preferences
Sleep duration	1160	0.137205	-0.01	Lifestyle factors
Recent thoughts of suicide or self-harm	29010	0.137222	0.02	Mental health
Duration of moderate activity	894	0.145984	-0.01	Physical activities
Average weekly fortified wine intake	1608	0.150291	0.01	Lifestyle factors
Greenspace percentage, buffer 300m	24503	0.153515	-0.01	Working and living environment
Liking for butter on bread	20628	0.169828	0.01	Diet and food preferences
Final number of letters displayed (left)	5207	0.181839	-0.02	Eye measures
Liking for bitter/ale	20617	0.184785	-0.01	Diet and food preferences
Myopia diagnosis	20262	0.185569	-0.02	Eye measures
Natural environment percentage, buffer 1000m	24506	0.186549	-0.01	Working and living environment
Liking for cucumber	20649	0.187107	-0.01	Diet and food preferences
Liking for burgers (meat)	20626	0.196759	0.01	Diet and food preferences
Number of older siblings	5057	0.196973	0.02	Health and medical history
Ankle spacing width	3143	0.200517	-0.01	Physical measures
Prospective memory result	20018	0.208334	-0.01	Cognitive function
Particulate matter air pollution 2.5-10um; 2010	24008	0.210851	0.01	Working and living environment
Sexually molested as a child	29079	0.226158	-0.01	Mental health
Average night-time sound level of noise pollution	24022	0.226707	-0.01	Working and living environment
Average daytime sound level of noise pollution	24020	0.22671	-0.01	Working and living environment
Average 16-hour sound level of noise pollution	24023	0.226862	-0.01	Working and living environment
Average 24-hour sound level of noise pollution	24024	0.226991	-0.01	Working and living environment
Average evening sound level of noise pollution	24021	0.227631	-0.01	Working and living environment
Number of fluid intelligence questions attempted within time limit	20192	0.227976	-0.01	Cognitive function
Corneal resistance factor (right)	5257	0.228251	-0.02	Eye measures
Age high blood pressure diagnosed	2966	0.233356	-0.01	Health and medical history
Least number of times bowels opened per week	21043	0.247615	0.01	Health and medical history
Speech-reception-threshold (SRT) estimate (left)	20019	0.248621	0.01	Physical measures
Liking for bananas	20609	0.251251	0.01	Diet and food preferences
Corneal resistance factor (left)	5265	0.263442	-0.02	Eye measures
Liking for burn of spicy foods	20627	0.264922	-0.01	Diet and food preferences
Number of unsuccessful stop-smoking attempts	2926	0.267775	0.01	Lifestyle factors
Sum of road length of major roads within 100m	24015	0.276701	-0.01	Working and living environment
Number of rounds to result (right)	5202	0.280861	0.01	Eye measures
Liking for aniseed	20601	0.281934	0.01	Diet and food preferences
Degree bothered by pain/problems during intercourse in the last 3 months	21057	0.28211	0.01	Health and medical history
Ankle spacing width (right)	4119	0.300386	-0.01	Physical measures
Liking for mayonnaise	20689	0.321048	0.01	Diet and food preferences
Lifetime number of sexual partners	2149	0.332856	0.01	Health and medical history
Duration visual-acuity screen displayed (right)	5186	0.342068	0.01	Eye measures
Liking for going to the pub	20670	0.343623	0.01	Diet and food preferences
Liking for salty foods	20716	0.362632	-0.01	Diet and food preferences
Inverse distance to the nearest major road	24012	0.381912	-0.01	Working and living environment
Liking for going to a cafe	20668	0.384831	0.01	Diet and food preferences
Liking for fatty foods	20659	0.404039	-0.01	Diet and food preferences
Number of fluid intelligence questions attempted within time limit	20128	0.404781	0.01	Cognitive function
Duration visual-acuity screen displayed (left)	5188	0.413366	0.01	Eye measures
Inverse distance to the nearest road	24010	0.414533	0.01	Working and living environment
Sexual intercourse by partner or ex-partner without consent as an adult	29085	0.432036	0.01	Mental health
Liking for beetroot	20612	0.440164	-0.01	Diet and food preferences
Time spent outdoors in winter	1060	0.449833	0	Lifestyle factors
Greenspace percentage, buffer 1000m	24500	0.488673	0	Working and living environment
Liking for melon	20690	0.491718	0.01	Diet and food preferences
Liking for soya milk	20726	0.494723	0.01	Diet and food preferences
Liking for adding salt to foods	20600	0.527292	0.01	Diet and food preferences
Arm fat mass (left)	23124	0.543651	0	Physical measures
Liking for bolognese sauce	20621	0.553746	0.01	Diet and food preferences
Liking for whisky	20742	0.594326	-0.01	Diet and food preferences
Pulse wave reflection index	4195	0.605503	-0.01	Physical measures
Frequency of confiding in someone close	29166	0.651122	0	Mental health
Liking for bacon	20607	0.656209	0	Diet and food preferences
Water percentage, buffer 300m	24505	0.710247	0	Working and living environment
Experienced the death of a close friend or family member due to suicide	29090	0.734545	0	Mental health
Liking for cereal/granola bar	20635	0.748037	0	Diet and food preferences
Number of rounds to result (left)	5209	0.7495	0	Eye measures
Arm fat mass (right)	23120	0.749969	0	Physical measures
Liking for curry	20650	0.751267	0	Diet and food preferences
Liking for sausages (meat)	20719	0.75613	0	Diet and food preferences
Degree bothered by menstrual cramps or other problems with period in the last 3 months	21050	0.810458	-0.01	Health and medical history
Liking for ham	20674	0.845974	0	Diet and food preferences
Final number of letters displayed (right)	5200	0.851578	0	Eye measures
Liking for marzipan	20688	0.879808	0	Diet and food preferences
Belief that own life is meaningful	29182	0.882641	0	Mental health
Body mass index (BMI)	23104	0.906784	0	Physical measures
Liking for spirits	20729	0.910532	0	Diet and food preferences
Degree bothered by fainting spells in the last 3 months	21054	0.914892	0	Health and medical history
Frequency of solarium/sunlamp use	2277	0.917073	0	Lifestyle factors
Liking for turnip (white)	20738	0.970752	0	Diet and food preferences
Ever had eye surgery	5181	0.989763	0	Eye measures
Location of pain during the past week_None of the given areas	X120039.he_0.0	0.00484702	-0.03	Health and medical history
Location of pain during the past week_Left shoulder	X120039.he_1.0	0.00118286	0.03	Health and medical history
Location of pain during the past week_Upper right leg	X120039.he_10.0	0.107626	-0.04	Health and medical history
Location of pain during the past week_Lower left leg	X120039.he_11.0	0.56042	0.01	Health and medical history
Location of pain during the past week_Lower right leg	X120039.he_12.0	0.444625	0.02	Health and medical history
Location of pain during the past week_Right jaw pain	X120039.he_14.0	0.645171	-0.03	Health and medical history
Location of pain during the past week_Chest pain	X120039.he_15.0	0.803422	-0.01	Health and medical history
Location of pain during the past week_Abdomen	X120039.he_16.0	0.776046	-0.01	Health and medical history
Location of pain during the past week_Neck pain	X120039.he_17.0	0.119419	-0.03	Health and medical history
Location of pain during the past week_Upper back	X120039.he_18.0	0.513339	0.02	Health and medical history
Location of pain during the past week_Lower back	X120039.he_19.0	0.7107	0	Health and medical history
Location of pain during the past week_Right shoulder	X120039.he_2.0	0.829609	0	Health and medical history
Location of pain during the past week_Upper left arm	X120039.he_3.0	0.722328	-0.01	Health and medical history
Location of pain during the past week_Upper right arm	X120039.he_4.0	0.157039	0.04	Health and medical history
Location of pain during the past week_Lower left arm	X120039.he_5.0	0.127839	0.04	Health and medical history
Location of pain during the past week_Left hip	X120039.he_7.0	0.707584	0.01	Health and medical history
Location of pain during the past week_Right hip	X120039.he_8.0	0.990448	0	Health and medical history
Location of pain during the past week_Upper left leg	X120039.he_9.0	0.708856	-0.01	Health and medical history
Illnesses of father_Heart disease	X20107.he_1.0	1.27341e-09	0.03	Health and medical history
Illnesses of father_Alzheimer's disease or dementia	X20107.he_10.0	5.48061e-06	-0.06	Health and medical history
Illnesses of father_Severe depression	X20107.he_12.0	0.545987	-0.01	Health and medical history
Illnesses of father_Prostate cancer	X20107.he_13.0	0.0124241	-0.03	Health and medical history
Illnesses of father_Stroke	X20107.he_2.0	0.991047	0	Health and medical history
Illnesses of father_Lung cancer	X20107.he_3.0	0.519966	0	Health and medical history
Illnesses of father_Bowel cancer	X20107.he_4.0	0.0158437	-0.02	Health and medical history
Illnesses of father_Chronic bronchitis or emphysema	X20107.he_6.0	0.058987	0.02	Health and medical history
Illnesses of father_High blood pressure	X20107.he_8.0	2.2188e-05	-0.03	Health and medical history
Illnesses of father_Diabetes	X20107.he_9.0	0.643489	-0.01	Health and medical history
Illnesses of mother_Heart disease	X20110.he_1.0	7.92842e-13	0.04	Health and medical history
Illnesses of mother_Alzheimer's disease or dementia	X20110.he_10.0	0.0113804	-0.02	Health and medical history
Illnesses of mother_Parkinson's disease	X20110.he_11.0	0.803657	-0.01	Health and medical history
Illnesses of mother_Severe depression	X20110.he_12.0	0.165526	-0.02	Health and medical history
Illnesses of mother_Stroke	X20110.he_2.0	0.404041	-0.01	Health and medical history
Illnesses of mother_Lung cancer	X20110.he_3.0	0.785592	0	Health and medical history
Illnesses of mother_Bowel cancer	X20110.he_4.0	0.0492574	-0.02	Health and medical history
Illnesses of mother_Breast cancer	X20110.he_5.0	0.0206408	-0.02	Health and medical history
Illnesses of mother_Chronic bronchitis or emphysema	X20110.he_6.0	0.000207311	0.04	Health and medical history
Illnesses of mother_High blood pressure	X20110.he_8.0	3.23786e-05	-0.02	Health and medical history
Illnesses of mother_Diabetes	X20110.he_9.0	0.301781	0.01	Health and medical history
Illnesses of siblings_Heart disease	X20111.he_1.0	1.61089e-12	0.05	Health and medical history
Illnesses of siblings_Alzheimer's disease or dementia	X20111.he_10.0	0.533236	0.03	Health and medical history
Illnesses of siblings_Severe depression	X20111.he_12.0	0.452899	-0.01	Health and medical history
Illnesses of siblings_Stroke	X20111.he_2.0	0.719182	0	Health and medical history
Illnesses of siblings_Lung cancer	X20111.he_3.0	0.45004	-0.01	Health and medical history
Illnesses of siblings_Bowel cancer	X20111.he_4.0	0.283386	-0.02	Health and medical history
Illnesses of siblings_Breast cancer	X20111.he_5.0	0.0165098	-0.03	Health and medical history
Illnesses of siblings_Chronic bronchitis or emphysema	X20111.he_6.0	0.677656	-0.01	Health and medical history
Illnesses of siblings_High blood pressure	X20111.he_8.0	0.0393719	-0.01	Health and medical history
Illnesses of siblings_Diabetes	X20111.he_9.0	0.13579	-0.02	Health and medical history
Mental health problems ever diagnosed by a professional_ Social anxiety or social phobia	X20544.he_1.0	0.719367	-0.01	Mental health
Mental health problems ever diagnosed by a professional_Depression	X20544.he_11.0	0.195614	-0.02	Mental health
Mental health problems ever diagnosed by a professional_Anxiety, nerves or generalized anxiety disorder	X20544.he_15.0	0.346474	0.01	Mental health
Mental health problems ever diagnosed by a professional_A personality disorder	X20544.he_4.0	0.682076	-0.04	Mental health
Mental health problems ever diagnosed by a professional_Any other phobia (eg disabling fear of heights or spiders)	X20544.he_5.0	0.879541	0	Mental health
Mental health problems ever diagnosed by a professional_Panic attacks	X20544.he_6.0	0.139313	0.02	Mental health
Mental health problems ever diagnosed by a professional_OCD	X20544.he_7.0	0.368272	0.05	Mental health
Substances taken for depression_Unprescribed medication (more than once)	X20546.he_1.0	0.0647855	-0.03	Mental health
Substances taken for depression_Medication prescribed to you (for at least two weeks)	X20546.he_3.0	0.309966	0.01	Mental health
Substances taken for depression_Drugs or alcohol (more than once)	X20546.he_4.0	0.599356	0.01	Mental health
Manifestations of mania or irritability_I was more talkative than usual	X20548.he_1.0	0.685041	-0.01	Mental health
Manifestations of mania or irritability_I was more restless than usual	X20548.he_2.0	0.724928	0.01	Mental health
Manifestations of mania or irritability_My thoughts were racing	X20548.he_3.0	0.441346	0.02	Mental health
Manifestations of mania or irritability_I needed less sleep than usual	X20548.he_5.0	0.862949	0.01	Mental health
Manifestations of mania or irritability_I was more creative or had more ideas than usual	X20548.he_6.0	0.365718	-0.05	Mental health
Substances taken for anxiety_Unprescribed medication (more than once)	X20549.he_1.0	0.781138	-0.01	Mental health
Substances taken for anxiety_Medication prescribed to you (for at least two weeks)	X20549.he_3.0	0.152861	0.02	Mental health
Substances taken for anxiety_Drugs or alcohol (more than once)	X20549.he_4.0	0.137526	-0.03	Mental health
Methods of self-harm used_Ingesting a medication in excess of the normal dose	X20553.he_4.0	0.169893	0.04	Mental health
Mental health conditions experienced by first degree blood relatives_None of the above	X29001.he_0.0	0.560434	0	Mental health
Mental health conditions experienced by first degree blood relatives_Depression	X29001.he_1.0	0.232196	0.01	Mental health
Mental health conditions experienced by first degree blood relatives_Mania, hypomania, bipolar or manic-depression	X29001.he_2.0	0.831272	-0.01	Mental health
Mental health conditions experienced by first degree blood relatives_Schizophrenia	X29001.he_3.0	0.915966	0	Mental health
Mental health conditions experienced by first degree blood relatives_Autism, Asperger's or autistic spectrum disorder	X29001.he_6.0	0.865657	0	Mental health
Mental health conditions experienced by first degree blood relatives_Attention deficit or attention deficit and hyperactivity disorder	X29001.he_7.0	0.924413	0	Mental health
Mental health conditions experienced by first degree blood relatives_An anxiety disorder	X29001.he_8.0	0.724334	0.01	Mental health
Mental health conditions experienced by first degree blood relatives_An eating disorder	X29001.he_9.0	0.397464	-0.03	Mental health
Substances taken for depression_None of options listed	X29038.he_0.0	4.12651e-07	-0.05	Mental health
Substances taken for depression_Drugs or alcohol (more than once)	X29038.he_1.0	0.185924	0.02	Mental health
Substances taken for depression_Medication prescribed to participant (for at least 2 weeks)	X29038.he_2.0	6.54723e-05	0.04	Mental health
Substances taken for depression_Unprescribed medication (more than once)	X29038.he_3.0	0.597137	0.02	Mental health
Use of specific medications_Citalopram (sometimes called Cipramil)	X29039.he_1.0	0.940939	0	Mental health
Use of specific medications_Fluoxetine (Prozac or Oxactin)	X29039.he_2.0	0.761563	-0.01	Mental health
Use of specific medications_Sertraline (Lustral)	X29039.he_3.0	0.784463	0.01	Mental health
Use of specific medications_Paroxetine (Seroxat)	X29039.he_4.0	0.422537	0.03	Mental health
Use of specific medications_Amitriptyline (Elavil)	X29039.he_5.0	0.592525	-0.02	Mental health
Use of specific medications_Other antidepressant(s)	X29039.he_7.0	0.91072	0	Mental health
Activities undertaken to treat depression_None of options listed	X29047.he_0.0	0.229134	-0.01	Mental health
Activities undertaken to treat depression_Other therapeutic activities such as mindfulness, yoga or art classes	X29047.he_1.0	0.308648	-0.01	Mental health
Activities undertaken to treat depression_Talking therapies, such as psychotherapy, counselling, group therapy or CBT	X29047.he_2.0	0.012335	0.03	Mental health
Manifestations of mania or irritability_None of options listed	X29051.he_0.0	0.000668775	-0.05	Mental health
Manifestations of mania or irritability_More active than usual	X29051.he_1.0	0.216513	0.02	Mental health
Manifestations of mania or irritability_More confident than usual	X29051.he_2.0	0.607207	0.02	Mental health
Manifestations of mania or irritability_Easily distracted	X29051.he_3.0	0.338592	0.02	Mental health
Manifestations of mania or irritability_Thoughts were racing	X29051.he_6.0	0.0259107	0.04	Mental health
Manifestations of mania or irritability_More restless than usual	X29051.he_7.0	0.652697	-0.01	Mental health
Manifestations of mania or irritability_More talkative than usual	X29051.he_8.0	0.923728	0.01	Mental health
Symptoms of panic attack_Not happened	X29065.he_0.0	0.00432308	-0.02	Mental health
Symptoms of panic attack_Heart was pounding or racing	X29065.he_1.0	5.56887e-05	0.03	Mental health
Symptoms of panic attack_Felt numbness or tingling sensations	X29065.he_10.0	0.691697	0.02	Mental health
Symptoms of panic attack_Felt like things weren't real or detached from self	X29065.he_11.0	0.0967341	-0.05	Mental health
Symptoms of panic attack_Afraid of losing control or 'going crazy'	X29065.he_12.0	0.954581	0	Mental health
Symptoms of panic attack_Sweating	X29065.he_2.0	0.25624	-0.03	Mental health
Symptoms of panic attack_Trembling or shaking	X29065.he_3.0	0.153236	-0.04	Mental health
Symptoms of panic attack_ Felt short of breath	X29065.he_4.0	0.536178	0.01	Mental health
Symptoms of panic attack_Pain or discomfort in chest	X29065.he_6.0	0.313771	0.03	Mental health
Symptoms of panic attack_Felt dizzy, unsteady, light-headed or faint	X29065.he_8.0	0.187935	0.03	Mental health
Symptoms of panic attack_Felt hot or cold	X29065.he_9.0	0.528284	-0.04	Mental health
Actions and feelings during periods of overeating or binge eating_Done none of the above	X29136.he_0.0	0.80756	-0.01	Diet and food preferences
Actions and feelings during periods of overeating or binge eating_Eaten much more rapidly than normal	X29136.he_1.0	0.890827	0	Diet and food preferences
Actions and feelings during periods of overeating or binge eating_Eaten until feeling uncomfortably full	X29136.he_2.0	0.426737	-0.02	Diet and food preferences
Actions and feelings during periods of overeating or binge eating_Eaten large amounts of food when not physically hungry	X29136.he_3.0	0.314019	0.03	Diet and food preferences
Actions and feelings during periods of overeating or binge eating_Eaten alone because of feeling embarrassed by overeating	X29136.he_4.0	0.719661	-0.02	Diet and food preferences
Sports and social activities attended in person at least once a week_None of the above	X29167.he_0.0	2.46802e-06	0.03	Lifestyle factors
Sports and social activities attended in person at least once a week_Sports club or gym or fitness class	X29167.he_1.0	2.93038e-10	-0.04	Lifestyle factors
Sports and social activities attended in person at least once a week_Pub or social club	X29167.he_2.0	0.00164504	0.03	Lifestyle factors
Sports and social activities attended in person at least once a week_Religious group	X29167.he_3.0	0.235991	0.01	Lifestyle factors
Sports and social activities attended in person at least once a week_Adult education class	X29167.he_4.0	0.592638	0.01	Lifestyle factors
Sports and social activities attended in person at least once a week_Other group activity	X29167.he_5.0	0.0532335	-0.02	Lifestyle factors
Sports and social activities attended virtually at least once a week_None of the above	X29168.he_0.0	0.107706	0.01	Lifestyle factors
Sports and social activities attended virtually at least once a week_Sports club or gym or fitness class	X29168.he_1.0	0.00457643	-0.03	Lifestyle factors
Sports and social activities attended virtually at least once a week_Pub or social club	X29168.he_2.0	0.00382251	0.06	Lifestyle factors
Sports and social activities attended virtually at least once a week_Religious group	X29168.he_3.0	0.343687	0.02	Lifestyle factors
Sports and social activities attended virtually at least once a week_Adult education class	X29168.he_4.0	0.381789	-0.02	Lifestyle factors
Sports and social activities attended virtually at least once a week_Other group activity	X29168.he_5.0	0.206797	-0.02	Lifestyle factors
Never eat eggs, dairy, wheat, sugar_Eggs or foods containing eggs	X6144.he_1.0	1.4392e-12	0.08	Diet and food preferences
Never eat eggs, dairy, wheat, sugar_Dairy products	X6144.he_2.0	0.0115407	0.04	Diet and food preferences
Never eat eggs, dairy, wheat, sugar_Wheat products	X6144.he_3.0	0.177033	-0.02	Diet and food preferences
Never eat eggs, dairy, wheat, sugar_Sugar or foods or drinks containing sugar	X6144.he_4.0	8.42005e-14	-0.04	Diet and food preferences
Never eat eggs, dairy, wheat, sugar_I eat all of the above	X6144.he_5.0	0.000123201	0.02	Diet and food preferences
Illness, injury, bereavement, stress in last 2 years_Serious illness, injury or assault to yourself	X6145.he_1.0	4.07212e-26	0.07	Mental health
Illness, injury, bereavement, stress in last 2 years_Serious illness, injury or assault of a close relative	X6145.he_2.0	3.64945e-06	-0.03	Mental health
Illness, injury, bereavement, stress in last 2 years_Death of a close relative	X6145.he_3.0	3.98702e-06	-0.03	Mental health
Illness, injury, bereavement, stress in last 2 years_Death of a spouse or partner	X6145.he_4.0	0.617667	0.01	Mental health
Illness, injury, bereavement, stress in last 2 years_Marital separation or divorce	X6145.he_5.0	0.233766	-0.02	Mental health
Illness, injury, bereavement, stress in last 2 years_Financial difficulties	X6145.he_6.0	0.691502	0	Mental health
Reason for glasses or contact lenses_For short-sightedness	X6147.he_1.0	0.0703453	-0.02	Eye measures
Reason for glasses or contact lenses_For long-sightedness	X6147.he_2.0	0.0121659	0.03	Eye measures
Reason for glasses or contact lenses_For just reading or near work as you are getting older (called 'presbyopia')	X6147.he_3.0	0.968142	0	Eye measures
Reason for glasses or contact lenses_For 'astigmatism'	X6147.he_4.0	0.124652	-0.04	Eye measures
Reason for glasses or contact lenses_For a 'squint' or 'turn' in an eye since childhood (called 'strabismus')	X6147.he_5.0	0.73345	-0.02	Eye measures
Reason for glasses or contact lenses_For a 'lazy' eye or an eye with poor vision since childhood (called 'amblyopia')	X6147.he_6.0	0.755049	0.01	Eye measures
Reason for glasses or contact lenses_Other eye condition	X6147.he_7.0	0.2089	0.05	Eye measures
Mouth or teeth dental problems_Mouth ulcers	X6149.he_1.0	0.0938059	-0.01	Health and medical history
Mouth or teeth dental problems_Painful gums	X6149.he_2.0	0.0182566	0.03	Health and medical history
Mouth or teeth dental problems_Bleeding gums	X6149.he_3.0	8.87824e-11	-0.04	Health and medical history
Mouth or teeth dental problems_Loose teeth	X6149.he_4.0	0.129636	0.02	Health and medical history
Mouth or teeth dental problems_Toothache	X6149.he_5.0	0.840337	0	Health and medical history
Mouth or teeth dental problems_Dentures	X6149.he_6.0	2.45916e-12	0.05	Health and medical history
Vascular or heart problems diagnosed by doctor_Heart attack	X6150.he_1.0	1.08523e-70	0.21	Health and medical history
Vascular or heart problems diagnosed by doctor_Angina	X6150.he_2.0	1.54714e-50	0.18	Health and medical history
Vascular or heart problems diagnosed by doctor_Stroke	X6150.he_3.0	1.28988e-09	0.1	Health and medical history
Vascular or heart problems diagnosed by doctor_High blood pressure	X6150.he_4.0	6.12395e-142	-0.22	Health and medical history
Fractured bone site(s)_Ankle	X6151.he_1.0	0.731871	0.01	Health and medical history
Fractured bone site(s)_Leg	X6151.he_2.0	0.086378	0.05	Health and medical history
Fractured bone site(s)_Wrist	X6151.he_5.0	0.343478	0.01	Health and medical history
Fractured bone site(s)_Arm	X6151.he_6.0	0.733986	-0.01	Health and medical history
Fractured bone site(s)_Other bones	X6151.he_7.0	0.00896584	-0.03	Health and medical history
Blood clot, DVT, bronchitis, emphysema, asthma, rhinitis, eczema, allergy diagnosed by doctor_Blood clot in the leg (DVT)	X6152.he_5.0	0.000972875	0.05	Health and medical history
Blood clot, DVT, bronchitis, emphysema, asthma, rhinitis, eczema, allergy diagnosed by doctor_Emphysema or chronic bronchitis	X6152.he_6.0	2.68226e-15	0.12	Health and medical history
Blood clot, DVT, bronchitis, emphysema, asthma, rhinitis, eczema, allergy diagnosed by doctor_Asthma	X6152.he_8.0	0.306437	0.01	Health and medical history
Blood clot, DVT, bronchitis, emphysema, asthma, rhinitis, eczema, allergy diagnosed by doctor_Hayfever, allergic rhinitis or eczema	X6152.he_9.0	1.30176e-11	-0.04	Health and medical history
Medication for pain relief, constipation, heartburn_Aspirin	X6154.he_1.0	6.09982e-43	0.09	Health and medical history
Medication for pain relief, constipation, heartburn_Ibuprofen	X6154.he_2.0	2.9988e-24	-0.07	Health and medical history
Medication for pain relief, constipation, heartburn_Paracetamol	X6154.he_3.0	0.162853	0.01	Health and medical history
Medication for pain relief, constipation, heartburn_Ranitidine	X6154.he_4.0	0.0537229	-0.04	Health and medical history
Medication for pain relief, constipation, heartburn_Omeprazole	X6154.he_5.0	0.0796388	-0.02	Health and medical history
Medication for pain relief, constipation, heartburn_Laxatives	X6154.he_6.0	7.50403e-10	-0.12	Health and medical history
Vitamin and mineral supplements_Vitamin A	X6155.he_1.0	0.0607688	-0.02	Health and medical history
Vitamin and mineral supplements_Vitamin B	X6155.he_2.0	0.709232	0	Health and medical history
Vitamin and mineral supplements_Vitamin C	X6155.he_3.0	0.682487	0	Health and medical history
Vitamin and mineral supplements_Vitamin D	X6155.he_4.0	0.0203405	-0.03	Health and medical history
Vitamin and mineral supplements_Vitamin E	X6155.he_5.0	0.142965	-0.03	Health and medical history
Vitamin and mineral supplements_Folic acid or Folate (Vit B9)	X6155.he_6.0	2.96682e-17	0.15	Health and medical history
Vitamin and mineral supplements_Multivitamins + or - minerals	X6155.he_7.0	0.543562	0	Health and medical history
Why stopped smoking_Illness or ill health	X6157.he_1.0	5.59212e-22	0.11	Lifestyle factors
Why stopped smoking_Doctor's advice	X6157.he_2.0	5.28562e-05	0.07	Lifestyle factors
Why stopped smoking_Health precaution	X6157.he_3.0	2.08486e-23	-0.09	Lifestyle factors
Why stopped smoking_Financial reasons	X6157.he_4.0	0.560376	0.01	Lifestyle factors
Pain type(s) experienced in last month_Headache	X6159.he_1.0	1.91491e-16	0.04	Health and medical history
Pain type(s) experienced in last month_Facial pain	X6159.he_2.0	0.288458	0.02	Health and medical history
Pain type(s) experienced in last month_Neck or shoulder pain	X6159.he_3.0	0.157834	-0.01	Health and medical history
Pain type(s) experienced in last month_Back pain	X6159.he_4.0	3.19229e-07	-0.03	Health and medical history
Pain type(s) experienced in last month_Stomach or abdominal pain	X6159.he_5.0	0.00473364	0.03	Health and medical history
Pain type(s) experienced in last month_Hip pain	X6159.he_6.0	0.00306831	-0.03	Health and medical history
Pain type(s) experienced in last month_Knee pain	X6159.he_7.0	1.0438e-12	-0.05	Health and medical history
Pain type(s) experienced in last month_Pain all over the body	X6159.he_8.0	4.03738e-21	0.15	Health and medical history
Leisure or social activities_Sports club or gym	X6160.he_1.0	1.33235e-81	-0.09	Lifestyle factors
Leisure or social activities_Pub or social club	X6160.he_2.0	2.31098e-73	0.09	Lifestyle factors
Leisure or social activities_Religious group	X6160.he_3.0	0.0317631	0.01	Lifestyle factors
Leisure or social activities_Adult education class	X6160.he_4.0	0.118884	0.02	Lifestyle factors
Leisure or social activities_Other group activity	X6160.he_5.0	0.0538557	0.01	Lifestyle factors
Types of transport used (excluding work)_Car or motor vehicle	X6162.he_1.0	0.000267552	0.02	Physical activities
Types of transport used (excluding work)_Walk	X6162.he_2.0	9.97909e-06	-0.02	Physical activities
Types of transport used (excluding work)_Public transport	X6162.he_3.0	2.29943e-05	0.03	Physical activities
Types of transport used (excluding work)_Cycle	X6162.he_4.0	1.04863e-14	-0.12	Physical activities
Types of physical activity in last 4 weeks_Walking for pleasure (not as a means of transport)	X6164.he_1.0	8.13021e-07	-0.02	Physical activities
Types of physical activity in last 4 weeks_Other exercises	X6164.he_2.0	8.89078e-07	-0.03	Physical activities
Types of physical activity in last 4 weeks_Strenuous sports	X6164.he_3.0	0.0227577	-0.04	Physical activities
Types of physical activity in last 4 weeks_Light DIY	X6164.he_4.0	5.80298e-30	0.08	Physical activities
Types of physical activity in last 4 weeks_Heavy DIY	X6164.he_5.0	8.25239e-13	0.08	Physical activities
Mineral and other dietary supplements_Fish oil (including cod liver oil)	X6179.he_1.0	0.00138723	-0.02	Health and medical history
Mineral and other dietary supplements_Glucosamine	X6179.he_2.0	0.315535	0.01	Health and medical history
Mineral and other dietary supplements_Calcium	X6179.he_3.0	0.183384	0.02	Health and medical history
Mineral and other dietary supplements_Zinc	X6179.he_4.0	0.856194	0	Health and medical history
Mineral and other dietary supplements_Iron	X6179.he_5.0	6.12725e-06	0.09	Health and medical history
Mineral and other dietary supplements_Selenium	X6179.he_6.0	0.037846	0.07	Health and medical history

## Sheet: Supplementary Table 7.
Supplementary Table 7. Associations between the identified proteomic signatures and health-related phenotypes.
Phenotypes	UK Biobank Field ID	Uncorrected P-value	Cohend	Category
Number of treatments/medications taken	137	9.66245e-190	0.37	Health and medical history
Waist circumference	48	4.82575e-169	0.15	Physical measures
Body fat percentage	23099	1.02337e-132	0.13	Physical measures
Trunk fat percentage	23127	5.33556e-124	0.19	Physical measures
Trunk fat mass	23128	9.58405e-114	0.15	Physical measures
Number of self-reported non-cancer illnesses	135	5.64387e-107	0.28	Health and medical history
Leg fat percentage (left)	23115	8.00229e-90	0.07	Physical measures
Whole body fat mass	23100	4.57714e-89	0.1	Physical measures
Leg fat percentage (right)	23111	1.51533e-85	0.08	Physical measures
Impedance of whole body	23106	2.13579e-76	0.15	Physical measures
Impedance of leg (left)	23108	2.24739e-69	0.17	Physical measures
Impedance of leg (right)	23107	5.44702e-63	0.16	Physical measures
Number of days/week of vigorous physical activity 10+ minutes	904	1.73117e-59	-0.22	Physical activities
Summed days activity	22033	1.0761e-55	-0.23	Physical activities
IPAQ activity group	22032	6.74769e-53	-0.23	Physical activities
Arm fat percentage (left)	23123	4.07633e-51	0.07	Physical measures
Impedance of arm (left)	23110	1.38831e-44	0.11	Physical measures
Number of days/week of moderate physical activity 10+ minutes	884	9.7504e-37	-0.17	Physical activities
Hand grip strength (left)	46	1.7485e-36	-0.11	Physical measures
Impedance of arm (right)	23109	7.26576e-36	0.1	Physical measures
Arm fat percentage (right)	23119	8.83876e-36	0.06	Physical measures
Time spent watching television (TV)	1070	6.16066e-35	0.15	Physical activities
Summed MET minutes per week for all activity	22040	3.91439e-34	-0.18	Physical activities
MET minutes per week for vigorous activity	22039	1.65081e-33	-0.18	Physical activities
Weight	21002	1.12098e-30	0.06	Physical measures
Hand grip strength (right)	47	2.34171e-30	-0.1	Physical measures
Pulse rate	4194	1.35242e-29	0.26	Physical measures
Weight	23098	1.58256e-29	0.06	Physical measures
Summed minutes activity	22034	8.90363e-28	-0.16	Physical activities
Liking for bicycling	20614	1.48e-27	-0.23	Diet and food preferences
Number of operations, self-reported	136	9.85359e-24	0.13	Health and medical history
Seated height	51	1.02313e-22	0.1	Physical measures
Standing height	50	2.991e-22	0.09	Physical measures
Leg fat mass (right)	23112	1.33898e-20	0.04	Physical measures
Leg fat mass (left)	23116	1.53959e-20	0.03	Physical measures
Liking for working up a sweat	20749	1.28961e-19	-0.19	Diet and food preferences
Degree bothered by shortness of breath in the last 3 months	21056	4.35665e-19	0.19	Health and medical history
MET minutes per week for moderate activity	22038	5.54266e-19	-0.13	Physical activities
Pack years of smoking	20161	3.71852e-18	0.19	Lifestyle factors
Pack years adult smoking as proportion of life span exposed to smoking	20162	4.28173e-18	0.2	Lifestyle factors
Degree bothered by feeling tired all the time in the last 3 months	21060	3.42512e-17	0.18	Health and medical history
Age stopped smoking	2897	4.42768e-17	0.21	Lifestyle factors
No-wear time bias adjusted average acceleration	90087	1.24618e-16	-0.22	Physical activities
Pulse wave Arterial Stiffness index	21021	1.6023e-16	0.18	Physical measures
Number of days/week walked 10+ minutes	864	2.07694e-16	-0.11	Physical activities
Liking for taking the stairs	20733	2.4377e-16	-0.17	Diet and food preferences
Difficulty with standing for long periods	28739	5.94056e-15	0.15	Mental health
Liking for exercising alone	20656	1.14591e-14	-0.16	Diet and food preferences
Position of the shoulder on the pulse waveform	4200	1.64766e-14	0.17	Physical measures
Fresh fruit intake	1309	3.51314e-14	-0.1	Diet and food preferences
Pulse wave peak to peak time	4196	5.92756e-13	-0.16	Physical measures
Feeling tired or having little energy over the last two weeks	120107	7.29625e-13	0.16	Health and medical history
Fatigue severity over the past week	120040	1.09751e-12	0.16	Health and medical history
Age at first live birth	2754	1.3812e-12	-0.15	Health and medical history
Mobility problems today	120098	2.53252e-12	0.15	Health and medical history
Number of self-reported cancers	134	4.20859e-12	0.09	Health and medical history
Difficulty with taking care of household responsibilities	28740	1.56424e-11	0.14	Mental health
MET minutes per week for walking	22037	2.23229e-11	-0.1	Physical activities
Sitting height	20015	2.93181e-11	0.07	Physical measures
Experienced a life-threatening injury or illness	29087	5.33193e-10	0.14	Mental health
Frequency of drinking alcohol	29091	6.6596e-10	-0.1	Lifestyle factors
Liking for broccoli	20623	1.40372e-09	-0.13	Diet and food preferences
Salad / raw vegetable intake	1299	2.10994e-09	-0.08	Diet and food preferences
Speed of sound through heel (left)	4103	3.06968e-09	-0.14	Physical measures
Age at last live birth	2764	3.63344e-09	-0.13	Health and medical history
Speed of sound through heel	3146	9.08691e-09	-0.1	Physical measures
Liking for exercising with others	20657	9.67507e-09	-0.12	Diet and food preferences
Liking for going to the gym	20669	1.16694e-08	-0.13	Diet and food preferences
Liking for tea with sugar	20734	1.47875e-08	0.12	Diet and food preferences
Degree to which abdominal pain/discomfort/altered bowel habits affect/interfere with life in general	21041	3.0425e-08	0.12	Health and medical history
Neuroticism score	20127	3.17949e-08	0.08	Mental health
Speed of sound through heel (right)	4122	3.94269e-08	-0.13	Physical measures
Frequency of consuming six or more units of alcohol	29093	4.45265e-08	-0.11	Lifestyle factors
Liking for brown rice	20624	5.19967e-08	-0.12	Diet and food preferences
Degree bothered by dizziness in the last 3 months	21053	5.62324e-08	0.12	Health and medical history
Degree bothered by chest pain in the last 3 months	21052	5.68591e-08	0.12	Health and medical history
Birth weight of first child	2744	8.33092e-08	-0.11	Health and medical history
Position of the pulse wave peak	4198	1.09459e-07	0.12	Physical measures
Position of pulse wave notch	4199	1.4179e-07	0.12	Physical measures
Liking for butternut squash	20629	1.73511e-07	-0.11	Diet and food preferences
Heel quantitative ultrasound index (QUI), direct entry (left)	4104	2.62346e-07	-0.12	Physical measures
Heel bone mineral density (BMD) T-score, automated (left)	4106	2.7748e-07	-0.12	Physical measures
Liking for butter on bread	20628	3.37881e-07	0.11	Diet and food preferences
Heel bone mineral density (BMD) (right)	4124	3.75672e-07	-0.11	Physical measures
Problems doing usual activities	120100	3.79008e-07	0.11	Health and medical history
Heel bone mineral density (BMD) (left)	4105	5.28385e-07	-0.11	Physical measures
Liking for coffee without sugar	20644	6.05575e-07	-0.11	Diet and food preferences
Heel quantitative ultrasound index (QUI), direct entry (right)	4123	6.82202e-07	-0.11	Physical measures
Heel bone mineral density (BMD) T-score, automated (right)	4125	7.20669e-07	-0.11	Physical measures
Scale to indicate how health is today	120103	9.9625e-07	-0.11	Health and medical history
Sleep duration	1160	1.10985e-06	0.07	Lifestyle factors
Recent feelings of tiredness or low energy	29005	1.17764e-06	0.11	Mental health
Liking for red wine	20709	1.49498e-06	-0.09	Diet and food preferences
Year ended full time education	22501	1.54371e-06	-0.04	Working and living environment
Waking unrefreshed severity over the past week	120041	1.63318e-06	0.11	Health and medical history
Liking for white bread	20743	1.90458e-06	0.1	Diet and food preferences
Pain/discomfort today	120101	2.08897e-06	0.1	Health and medical history
Liking for spinach	20728	3.12506e-06	-0.1	Diet and food preferences
Liking for coffee with sugar	20643	3.1748e-06	0.1	Diet and food preferences
Dried fruit intake	1319	5.21284e-06	-0.06	Diet and food preferences
Liking for going to the pub	20670	6.25547e-06	-0.09	Diet and food preferences
Heel bone mineral density (BMD)	3148	6.51469e-06	-0.08	Physical measures
Time spent outdoors in winter	1060	6.64601e-06	-0.06	Lifestyle factors
Degree bothered by nausea in the last 3 months	21059	7.11382e-06	0.1	Health and medical history
Liking for corn flakes	20646	8.00269e-06	0.09	Diet and food preferences
Self-care problems today	120099	8.22057e-06	0.1	Health and medical history
Heel quantitative ultrasound index (QUI), direct entry	3147	8.33072e-06	-0.08	Physical measures
Water hardness (USGS classification)	21100	9.23518e-06	-0.06	Working and living environment
Heel bone mineral density (BMD) T-score, automated	78	9.47651e-06	-0.08	Physical measures
Average weekly beer plus cider intake	1588	1.12593e-05	-0.06	Lifestyle factors
Liking for plain yogurt	20699	1.37282e-05	-0.09	Diet and food preferences
Pain/discomfort today	29153	1.52633e-05	0.09	Health and medical history
Trouble falling or staying asleep, or sleeping too much over the last two weeks	120106	1.54005e-05	0.1	Health and medical history
Difficulty with being emotionally affected by health problems	28743	1.69805e-05	0.09	Mental health
Average weekly red wine intake	1568	2.24487e-05	-0.06	Lifestyle factors
Liking for fresh tomatoes	20660	2.33111e-05	-0.09	Diet and food preferences
Amount of alcohol drunk on a typical drinking day	29092	2.66627e-05	-0.09	Lifestyle factors
Liking for vegetables	20739	2.86737e-05	-0.09	Diet and food preferences
Liking for aubergine	20605	2.97345e-05	-0.09	Diet and food preferences
Cooked vegetable intake	1289	3.63264e-05	-0.06	Diet and food preferences
Satisfaction with bowel habits	21040	4.03427e-05	0.09	Health and medical history
Liking for lentils/beans	20685	4.19008e-05	-0.09	Diet and food preferences
Ankle spacing width	3143	4.95466e-05	0.05	Physical measures
Degree bothered by pain in arms/legs/joints in the past 3 months	21049	5.53462e-05	0.09	Health and medical history
Liking for fatty foods	20659	6.74097e-05	0.08	Diet and food preferences
Difficulty with concentrating on doing something for ten minutes	28744	7.02905e-05	0.08	Mental health
Tobacco smoking	22506	7.35685e-05	0.06	Lifestyle factors
Liking for grapefruit	20671	7.7755e-05	-0.09	Diet and food preferences
Liking for regular (non-diet) fizzy drinks	20710	7.81416e-05	0.08	Diet and food preferences
Liking for watching television	20741	8.49871e-05	0.08	Diet and food preferences
Average weekly champagne plus white wine intake	1578	9.74057e-05	-0.06	Lifestyle factors
Difficulty learning a new task	28741	9.88691e-05	0.08	Mental health
Liking for fruit	20663	0.000104084	-0.08	Diet and food preferences
Liking for whole grain breakfast cereal	20746	0.000105566	-0.08	Diet and food preferences
Water percentage, buffer 1000m	24502	0.000118888	-0.06	Working and living environment
Level of difficultly depression has made to do work, take care of things at home, or get along with other people	120113	0.000141618	0.1	Health and medical history
Age at menopause (last menstrual period)	3581	0.000182069	-0.09	Health and medical history
Belittlement by partner or ex-partner as an adult	29082	0.000183173	0.08	Mental health
Liking for fried/battered fish	20662	0.000192681	0.08	Diet and food preferences
Trouble concentrating over the last two weeks	120110	0.000200985	0.08	Health and medical history
Liking for fried chicken	20661	0.000203924	0.08	Diet and food preferences
Difficulty with joining in community activities	28742	0.000209133	0.08	Mental health
Liking for tea without sugar	20735	0.000239232	-0.08	Diet and food preferences
Frequency of discomfort/pain in abdomen in last 3 months	21025	0.000250862	0.08	Health and medical history
Liking for bitter/ale	20617	0.000279518	-0.06	Diet and food preferences
Liking for beetroot	20612	0.000280693	-0.08	Diet and food preferences
Liking for coriander	20645	0.000282421	-0.08	Diet and food preferences
Liking for ham	20674	0.000301398	0.08	Diet and food preferences
Tinnitus	4803	0.000312184	0.08	Health and medical history
Number of live births	2734	0.000342877	-0.07	Health and medical history
Liking for apples	20603	0.000379624	-0.08	Diet and food preferences
Liking for sausages (meat)	20719	0.000435148	0.07	Diet and food preferences
Cognitive symptoms severity over the past week	120042	0.000435457	0.08	Health and medical history
Particulate matter air pollution (pm10); 2007	24019	0.000442344	-0.04	Working and living environment
Liking for spicy foods	20727	0.000443935	-0.07	Diet and food preferences
Nitrogen dioxide air pollution; 2005	24016	0.000543435	-0.04	Working and living environment
Nitrogen dioxide air pollution; 2007	24018	0.000548283	-0.04	Working and living environment
Average number of times bowels opened per day	21044	0.000606148	0.08	Health and medical history
Liking for plums	20700	0.000646936	-0.07	Diet and food preferences
Liking for wholemeal bread	20748	0.000649957	-0.07	Diet and food preferences
Liking for chips/french fries	20640	0.000657397	0.07	Diet and food preferences
Liking for beef steak	20611	0.000665706	0.07	Diet and food preferences
Little interest or pleasure in doing things over the last 2 weeks	28737	0.000847951	0.07	Mental health
Liking for salad leaves	20713	0.000853509	-0.07	Diet and food preferences
Liking for red meat	20708	0.000945463	0.07	Diet and food preferences
Heel broadband ultrasound attenuation (left)	4101	0.000968986	-0.07	Physical measures
Liking for asparagus	20604	0.00107806	-0.07	Diet and food preferences
Duration of walks	874	0.00113662	-0.05	Physical activities
Frequency of loose/mushy/watery stools in the last 3 months	21034	0.00124661	0.07	Health and medical history
Liking for mackerel	20687	0.00134653	-0.07	Diet and food preferences
Dependency of self-esteem on body shape or weight currently	29149	0.00135003	-0.07	Diet and food preferences
Number of cigarettes previously smoked daily	2887	0.00138493	0.08	Lifestyle factors
Liking for bitter foods	20616	0.00145045	-0.07	Diet and food preferences
Liking for goat's cheese	20667	0.00145868	-0.07	Diet and food preferences
Recent trouble concentrating on things	29008	0.00145976	0.07	Mental health
Liking for oranges	20695	0.00155949	-0.07	Diet and food preferences
Liking for pollock	20701	0.00160984	-0.08	Diet and food preferences
Ever used cannabis	29104	0.00163024	-0.06	Mental health
Heel broadband ultrasound attenuation (right)	4120	0.00166093	-0.07	Physical measures
Liking for diet fizzy drinks	20653	0.00166176	0.07	Diet and food preferences
Cereal intake	1458	0.00167568	-0.04	Diet and food preferences
Recent thoughts of suicide or self-harm	29010	0.00171134	0.07	Mental health
Degree bothered by feeling heart pound/race in the last 3 months	21055	0.00189243	0.07	Health and medical history
Frequency of confiding in someone close	29166	0.00208915	-0.07	Mental health
Little interest or pleasure in doing things over the last two weeks	120104	0.00211534	0.07	Health and medical history
Liking for kiwi fruit	20681	0.00222129	-0.07	Diet and food preferences
Liking for burgers (meat)	20626	0.00256973	0.06	Diet and food preferences
Arm predicted mass (right)	23122	0.00258316	0.02	Physical measures
Water percentage, buffer 300m	24505	0.00262654	-0.04	Working and living environment
Feeling down, depressed or hopeless over the last 2 weeks	28738	0.00266513	0.06	Mental health
Arm fat-free mass (right)	23121	0.00268145	0.02	Physical measures
Poor appetite or overeating over the last two weeks	120108	0.002838	0.06	Health and medical history
Recent easy annoyance or irritability	29063	0.00300868	0.07	Mental health
Liking for dried fruit	20654	0.00313694	-0.06	Diet and food preferences
Liking for cream	20647	0.003258	0.06	Diet and food preferences
Time spent driving	1090	0.00336565	0.04	Physical activities
Domestic garden percentage, buffer 1000m	24501	0.00349997	-0.04	Working and living environment
Greenspace percentage, buffer 1000m	24500	0.00369532	0.04	Working and living environment
Time spend outdoors in summer	1050	0.00376677	-0.04	Lifestyle factors
Duration of moderate activity	894	0.0038493	-0.04	Physical activities
Age started wearing glasses or contact lenses	2217	0.00406355	-0.04	Eye measures
Liking for salmon	20715	0.00467456	-0.06	Diet and food preferences
Liking for curry	20650	0.00469356	-0.06	Diet and food preferences
Recent poor appetite or overeating	29006	0.00476328	0.06	Mental health
Nitrogen dioxide air pollution; 2006	24017	0.00513618	-0.03	Working and living environment
Liking for cauliflower	20634	0.00518111	-0.06	Diet and food preferences
Liking for sardines	20718	0.00572352	-0.06	Diet and food preferences
Liking for black olives	20618	0.00590033	-0.06	Diet and food preferences
Degree bothered by back pain in the past 3 months	21048	0.00622378	0.06	Health and medical history
Frequency of feeling isolated from others	29174	0.00630568	0.06	Mental health
Time spent using computer	1080	0.00632921	0.04	Physical activities
Trouble falling or staying asleep, or sleeping too much	29004	0.00651332	0.06	Mental health
Ever had recurrent episodes of excessive overeating or binge eating	29132	0.00686515	-0.06	Diet and food preferences
Anxiety/depression today	120102	0.00708972	0.06	Health and medical history
Liking for cherries	20637	0.00729115	-0.06	Diet and food preferences
Liking for green olives	20672	0.00843782	-0.06	Diet and food preferences
Coffee intake	1498	0.00957239	-0.03	Diet and food preferences
Liking for soya milk	20726	0.00979018	-0.07	Diet and food preferences
Liking for orange juice	20694	0.0105887	0.05	Diet and food preferences
Years since last cervical smear test	2704	0.0107652	0.05	Health and medical history
Thoughts of being better off dead or of hurting self over the last two weeks	120112	0.011495	0.06	Health and medical history
Felt loved as a child	29076	0.0126191	-0.06	Mental health
Liking for lamb	20683	0.0127155	0.05	Diet and food preferences
Liking for avocados	20606	0.0131979	-0.05	Diet and food preferences
Liking for chilli pepper	20639	0.0132364	-0.05	Diet and food preferences
Degree bothered by headaches in the last 3 months	21051	0.0135068	0.05	Health and medical history
Basal metabolic rate	23105	0.0137942	0.01	Physical measures
Age when last used oral contraceptive pill	2804	0.0139156	0.05	Health and medical history
Liking for broad beans	20622	0.0154132	-0.05	Diet and food preferences
Father's age at death	1807	0.015432	-0.04	Health and medical history
Experienced the death of a spouse or partner	29089	0.0164226	0.05	Mental health
Average weekly spirits intake	1598	0.0167725	0.04	Lifestyle factors
Liking for sweet coffee house drinks	20731	0.0170527	0.05	Diet and food preferences
Lifetime number of sexual partners	2149	0.0173571	0.04	Health and medical history
Degree bothered by trouble sleeping in the last 3 months	21061	0.0174477	0.05	Health and medical history
Liking for going to a cafe	20668	0.0175274	0.05	Diet and food preferences
Liking for baked/steamed fish	20608	0.0195616	-0.05	Diet and food preferences
Liking for savoury biscuits	20720	0.020016	0.05	Diet and food preferences
Leg predicted mass (left)	23118	0.0200979	0.01	Physical measures
Liking for blue cheese	20620	0.0203212	-0.05	Diet and food preferences
Liking for potatoes	20705	0.0206585	0.05	Diet and food preferences
Degree bothered by pain/problems during intercourse in the last 3 months	21057	0.0207344	0.06	Health and medical history
Mother's age at death	3526	0.0207793	-0.04	Health and medical history
Intra-ocular pressure, corneal-compensated (left)	5262	0.0208535	-0.07	Eye measures
Liking for globe artichoke	20666	0.0213787	-0.06	Diet and food preferences
Leg fat-free mass (left)	23117	0.0224533	0.01	Physical measures
Speech-reception-threshold (SRT) estimate (right)	20021	0.0227577	0.06	Physical measures
Liking for bell pepper	20613	0.025858	-0.05	Diet and food preferences
Liking for salami	20714	0.0270031	0.05	Diet and food preferences
Liking for shellfish (other than prawns)	20721	0.0278809	-0.05	Diet and food preferences
Age first had sexual intercourse	2139	0.0279609	-0.03	Lifestyle factors
Liking for raw carrots	20707	0.0293697	-0.05	Diet and food preferences
Liking for adding salt to foods	20600	0.0295823	0.05	Diet and food preferences
General happiness	29181	0.0296819	0.05	Mental health
Liking for eggs	20655	0.0298579	0.05	Diet and food preferences
Age high blood pressure diagnosed	2966	0.0299725	-0.05	Health and medical history
Natural environment percentage, buffer 1000m	24506	0.0301463	0.03	Working and living environment
Moving or speaking slower or faster than usual over the last two weeks	120111	0.0302175	0.05	Health and medical history
Liking for tinned tuna	20737	0.0303684	-0.05	Diet and food preferences
Liking for dairy products	20651	0.0315339	0.05	Diet and food preferences
Liking for bacon	20607	0.0331417	0.04	Diet and food preferences
Duration of vigorous activity	914	0.0344893	-0.04	Physical activities
Liking for brussel sprouts	20625	0.0344893	-0.05	Diet and food preferences
Sexual interference by partner or ex-partner without consent as an adult	29084	0.0346106	0.05	Mental health
Liking for cigarette smoking	20641	0.035323	0.05	Diet and food preferences
Liking for strawberries	20730	0.036181	-0.04	Diet and food preferences
Mean time to correctly identify matches	20023	0.0376363	0.03	Cognitive function
Noisy workplace	4825	0.0381387	0.04	Working and living environment
Liking for apple juice	20602	0.0398492	0.04	Diet and food preferences
Nitrogen dioxide air pollution; 2010	24003	0.0409214	-0.02	Working and living environment
Liking for capers	20633	0.0409432	-0.05	Diet and food preferences
Prospective memory result	20018	0.0449443	0.05	Cognitive function
Heel Broadband ultrasound attenuation, direct entry	3144	0.0461367	-0.03	Physical measures
Exposure to tobacco smoke outside home	1279	0.0461523	0.03	Lifestyle factors
Ever thought that life not worth living	29108	0.0468658	0.04	Mental health
Domestic garden percentage, buffer 300m	24504	0.0491481	-0.03	Working and living environment
Average weekly intake of other alcoholic drinks	5364	0.0494257	0.05	Lifestyle factors
Liking for smoked fish	20723	0.0513194	-0.04	Diet and food preferences
Degree bothered by fainting spells in the last 3 months	21054	0.0533988	0.04	Health and medical history
Hip circumference	49	0.054261	-0.01	Physical measures
Father's age	2946	0.0551085	-0.03	Health and medical history
Mother's age	1845	0.0582467	-0.02	Health and medical history
Liking for mushrooms	20692	0.058292	-0.04	Diet and food preferences
Felt hated by family member as a child	29078	0.0595182	0.04	Mental health
Liking for cod	20642	0.0599697	-0.04	Diet and food preferences
Age when periods started (menarche)	2714	0.0608197	-0.04	Health and medical history
Tendency to take a long time to get over setbacks	29180	0.0610933	0.04	Mental health
Degree bothered by urinary frequency/bladder irritability in the last 3 months	21058	0.0621047	0.04	Health and medical history
Liking for pork chop	20702	0.0643301	0.04	Diet and food preferences
Liking for burn of spicy foods	20627	0.0650524	-0.04	Diet and food preferences
Duration at which refractometer first shown (right)	5190	0.0657534	-0.05	Eye measures
Number of triplets attempted (right)	4276	0.0659054	-0.04	Physical measures
Liking for mayonnaise	20689	0.069628	0.04	Diet and food preferences
Fluid intelligence score	20016	0.0710723	-0.04	Cognitive function
Distance (Euclidean) to coast	24508	0.0770387	0.02	Working and living environment
Liking for herring	20676	0.0778213	-0.04	Diet and food preferences
Freuency of feeling that lacks companionship	29172	0.0823909	0.04	Mental health
Stopped from seeing friends or family by partner or ex-partner as an adult	29081	0.0836754	0.04	Mental health
Liking for biscuits	20615	0.0858131	0.04	Diet and food preferences
Intra-ocular pressure, Goldmann-correlated (left)	5263	0.0874634	-0.05	Eye measures
Liking for extra virgin olive oil	20658	0.0902542	-0.04	Diet and food preferences
Someone to take to doctor when needed as a child	29080	0.0910145	-0.04	Mental health
Loud music exposure frequency	4836	0.0956436	0.04	Working and living environment
Recent feelings of inadequacy	29007	0.0958117	0.04	Mental health
Frequency of feeling 'in tune' with people	29171	0.0965108	-0.04	Mental health
Maximum digits remembered correctly	20240	0.0980342	-0.04	Cognitive function
Physically abused by family as a child	29077	0.101153	0.04	Mental health
Liking for potato crisps	20704	0.103302	0.03	Diet and food preferences
Liking for tomato ketchup	20736	0.106202	0.03	Diet and food preferences
Liking for salty pretzels	20717	0.115202	-0.03	Diet and food preferences
Tendency to bounce back quickly after hard times	29175	0.115379	-0.04	Mental health
Particulate matter air pollution (pm2.5) absorbance; 2010	24007	0.118571	-0.02	Working and living environment
Recent lack of interest or pleasure in doing things	29002	0.120785	0.03	Mental health
Childhood sunburn occasions	1737	0.128326	-0.02	Lifestyle factors
Hard to snap back when something bad happens	29178	0.128746	0.03	Mental health
Liking for haddock	20673	0.134371	-0.03	Diet and food preferences
Liking for white wine	20745	0.13779	-0.03	Diet and food preferences
Bread intake	1438	0.137792	0.02	Diet and food preferences
Liking for roast chicken	20711	0.142066	0.03	Diet and food preferences
Feeling bad about self over the last two weeks	120109	0.142388	0.03	Health and medical history
Duration visual-acuity screen displayed (left)	5188	0.14453	-0.04	Eye measures
Frequency of feeling left out	29173	0.154229	0.03	Mental health
Liking for gherkins	20665	0.154472	-0.03	Diet and food preferences
Final number of letters displayed (right)	5200	0.156726	-0.04	Eye measures
Liking for hard cheese	20675	0.156793	-0.03	Diet and food preferences
Comes through difficult times with little trouble	29179	0.158329	-0.03	Mental health
Greenspace percentage, buffer 300m	24503	0.164257	0.02	Working and living environment
Greatest number of times bowels opened per day	21042	0.165405	0.03	Health and medical history
Arm fat mass (right)	23120	0.166548	0.01	Physical measures
Liking for lager	20682	0.170228	-0.03	Diet and food preferences
Intra-ocular pressure, corneal-compensated (right)	5254	0.171147	-0.04	Eye measures
Experienced the death of a close friend or family member due to suicide	29090	0.172197	0.03	Mental health
Total traffic load on major roads	24013	0.175823	-0.02	Working and living environment
Natural environment percentage, buffer 300m	24507	0.179648	0.02	Working and living environment
Duration at which refractometer first shown (left)	5193	0.183757	-0.04	Eye measures
Particulate matter air pollution 2.5-10um; 2010	24008	0.184553	0.02	Working and living environment
Liking for pears	20697	0.190779	-0.03	Diet and food preferences
Average 24-hour sound level of noise pollution	24024	0.190988	-0.02	Working and living environment
Average night-time sound level of noise pollution	24022	0.19103	-0.02	Working and living environment
Average 16-hour sound level of noise pollution	24023	0.191137	-0.02	Working and living environment
Average daytime sound level of noise pollution	24020	0.191187	-0.02	Working and living environment
Average evening sound level of noise pollution	24021	0.191349	-0.02	Working and living environment
Liking for spirits	20729	0.194387	0.03	Diet and food preferences
Feeling down, depressed, or hopeless over the last two weeks	120105	0.196337	0.03	Health and medical history
Experienced a marital separation/divorce	29088	0.197469	0.03	Mental health
Corneal hysteresis (right)	5256	0.206267	0.04	Eye measures
Recent changes in speed/amount of moving or speaking	29009	0.206735	0.03	Mental health
Liking for bananas	20609	0.215138	-0.03	Diet and food preferences
Frequency of hard/lumpy stools in the last 3 months	21033	0.215374	0.03	Health and medical history
Ever contemplated self-harm	29109	0.21727	0.03	Mental health
Recent feelings of depression	29003	0.219409	0.03	Mental health
Ankle spacing width (right)	4119	0.221909	0.02	Physical measures
Liking for white rice	20744	0.231474	0.03	Diet and food preferences
Liking for porridge	20703	0.245699	-0.03	Diet and food preferences
Arm predicted mass (left)	23126	0.249021	0.01	Physical measures
Recent feelings of foreboding	29064	0.249613	0.03	Mental health
Number of triplets attempted (left)	4269	0.255299	-0.03	Physical measures
Ability to make it through stressful events	29176	0.255543	0.03	Mental health
Corneal hysteresis (left)	5264	0.257348	0.03	Eye measures
Duration visual-acuity screen displayed (right)	5186	0.26049	-0.03	Eye measures
Liking for horseradish/wasabi	20678	0.260969	-0.02	Diet and food preferences
Liking for whole milk	20747	0.261486	0.02	Diet and food preferences
Liking for marzipan	20688	0.267348	-0.02	Diet and food preferences
Number of measurements made	3137	0.2729	-0.02	Physical measures
Time to answer	4288	0.283072	0.02	Cognitive function
Recent restlessness	29062	0.285211	0.02	Mental health
Trunk fat-free mass	23129	0.289214	-0.01	Physical measures
Corneal resistance factor (right)	5257	0.29075	0.03	Eye measures
Liking for whisky	20742	0.292516	0.02	Diet and food preferences
Belief that own life is meaningful	29182	0.293072	-0.02	Mental health
Arm fat-free mass (left)	23125	0.293742	0.01	Physical measures
Quick recovery from stressful events	29177	0.298765	-0.02	Mental health
Ever self-harmed	29111	0.304021	0.02	Mental health
Frequency of solarium/sunlamp use	2277	0.305063	-0.01	Lifestyle factors
Nitrogen oxides air pollution; 2010	24004	0.306492	-0.01	Working and living environment
Not being able to stop or control worrying over the last 2 weeks	28736	0.308647	0.02	Mental health
Age started oral contraceptive pill	2794	0.309805	-0.02	Health and medical history
Least number of times bowels opened per week	21043	0.319133	0.02	Health and medical history
Trunk predicted mass	23130	0.324199	-0.01	Physical measures
Pulse wave reflection index	4195	0.335179	-0.02	Physical measures
Ankle spacing width (left)	4100	0.336353	0.02	Physical measures
Experienced a violent or sexual assault	29086	0.336463	0.02	Mental health
Speech-reception-threshold (SRT) estimate (left)	20019	0.341827	0.02	Physical measures
Liking for chicken	20638	0.347189	0.02	Diet and food preferences
Number of full sisters	1883	0.347541	0.01	Health and medical history
logMAR, initial (right)	5199	0.355968	0.03	Eye measures
Liking for milk chocolate	20691	0.388161	-0.02	Diet and food preferences
Arm fat mass (left)	23124	0.388685	0	Physical measures
Final number of letters displayed (left)	5207	0.38997	-0.02	Eye measures
Duration screen displayed	4290	0.393335	0.02	Cognitive function
Liking for cabbage	20630	0.393475	-0.02	Diet and food preferences
Number of unsuccessful stop-smoking attempts	2926	0.400998	0.02	Lifestyle factors
Number of rounds to result (right)	5202	0.401663	0.02	Eye measures
Liking for melon	20690	0.40201	0.02	Diet and food preferences
Degree bothered by menstrual cramps or other problems with period in the last 3 months	21050	0.405144	-0.04	Health and medical history
Traffic intensity on the nearest major road	24011	0.420465	0.01	Working and living environment
Anxiety/depression today	29154	0.430445	0.02	Mental health
Years since last breast cancer screening / mammogram	2684	0.43142	-0.02	Health and medical history
Liking for sweet foods	20732	0.434053	0.02	Diet and food preferences
Liking for pasta	20696	0.435202	-0.02	Diet and food preferences
Liking for jam	20680	0.465343	0.02	Diet and food preferences
Tea intake	1488	0.470497	0.01	Diet and food preferences
Liking for dark chocolate	20652	0.471439	-0.02	Diet and food preferences
Recent trouble relaxing	29061	0.474485	0.02	Mental health
Recent worrying too much about different things	29060	0.475421	0.02	Mental health
Age hay fever, rhinitis or eczema diagnosed	3761	0.492609	0.02	Health and medical history
Exposure to tobacco smoke at home	1269	0.493476	0.01	Lifestyle factors
Average weekly fortified wine intake	1608	0.495987	-0.01	Lifestyle factors
Feeling anxious, nervous or on edge over the last 2 weeks	28735	0.506446	0.01	Mental health
logMAR, final (right)	5201	0.508408	0.02	Eye measures
Leg fat-free mass (right)	23113	0.512736	0	Physical measures
Myopia diagnosis	20262	0.518427	0.02	Eye measures
Leg predicted mass (right)	23114	0.518875	0	Physical measures
Liking for salty foods	20716	0.532696	0.01	Diet and food preferences
Number of older siblings	5057	0.554395	0.01	Health and medical history
Liking for barbequed or grilled meat	20610	0.560337	0.01	Diet and food preferences
Inverse distance to the nearest road	24010	0.563756	-0.01	Working and living environment
Liking for turnip (white)	20738	0.573046	-0.01	Diet and food preferences
Liking for croissant	20648	0.574122	0.01	Diet and food preferences
Liking for soy sauce	20725	0.57967	-0.01	Diet and food preferences
Recent feelings or nervousness or anxiety	29058	0.58583	0.01	Mental health
Particulate matter air pollution (pm10); 2010	24005	0.589058	0.01	Working and living environment
Ever had eye surgery	5181	0.590108	0.02	Eye measures
Fluid intelligence score	20191	0.593498	-0.01	Cognitive function
Liking for cake icing	20632	0.60614	0.01	Diet and food preferences
Liking for pizza	20698	0.609579	-0.01	Diet and food preferences
logMAR, final (left)	5208	0.618077	0.01	Eye measures
Liking for cucumber	20649	0.628331	-0.01	Diet and food preferences
Sum of road length of major roads within 100m	24015	0.638161	-0.01	Working and living environment
Liking for bolognese sauce	20621	0.660056	0.01	Diet and food preferences
Liking for cheesecake	20636	0.661716	-0.01	Diet and food preferences
Liking for aniseed	20601	0.663831	0.01	Diet and food preferences
avMSE	20261	0.694887	-0.01	Eye measures
Number of fluid intelligence questions attempted within time limit	20128	0.697927	-0.01	Cognitive function
Liking for cake	20631	0.715867	-0.01	Diet and food preferences
Particulate matter air pollution (pm2.5); 2010	24006	0.718825	0	Working and living environment
Inverse distance to the nearest major road	24012	0.758499	0	Working and living environment
Liking for cereal/granola bar	20635	0.767547	-0.01	Diet and food preferences
Number of rounds to result (left)	5209	0.769072	-0.01	Eye measures
Physical violence by partner or ex-partner as an adult	29083	0.772196	-0.01	Mental health
Liking for salad dressing	20712	0.77342	-0.01	Diet and food preferences
Liking for vinegar	20740	0.787939	0.01	Diet and food preferences
Spirometry QC measure	20255	0.791353	0	Physical measures
Liking for black pepper	20619	0.794989	-0.01	Diet and food preferences
Number of children fathered	2405	0.797086	0	Health and medical history
Sexually molested as a child	29079	0.8221	0.01	Mental health
Recent inability to stop or control worrying	29059	0.833686	0	Mental health
logMAR, initial (left)	5206	0.846621	0.01	Eye measures
Liking for prawns	20706	0.847085	0	Diet and food preferences
Whole body fat-free mass	23101	0.852805	0	Physical measures
Corneal resistance factor (left)	5265	0.853678	0.01	Eye measures
Traffic intensity on the nearest road	24009	0.857202	0	Working and living environment
Liking for lemons	20684	0.875484	0	Diet and food preferences
Sexual intercourse by partner or ex-partner without consent as an adult	29085	0.875663	0	Mental health
Liking for skimmed milk	20722	0.885118	0	Diet and food preferences
Volume level set by participant (right)	4277	0.887211	0	Physical measures
Number of full brothers	1873	0.891349	0	Health and medical history
Liking for ice cream	20679	0.894108	0	Diet and food preferences
Liking for honey	20677	0.898812	0	Diet and food preferences
Volume level set by participant (left)	4270	0.899851	0	Physical measures
Liking for soft cheese	20724	0.913741	0	Diet and food preferences
Body mass index (BMI)	23104	0.923518	0	Physical measures
Intra-ocular pressure, Goldmann-correlated (right)	5255	0.926859	0	Eye measures
Water intake	1528	0.931726	0	Diet and food preferences
Whole body water mass	23102	0.947819	0	Physical measures
Number of fluid intelligence questions attempted within time limit	20192	0.952575	0	Cognitive function
Liking for liver	20686	0.995166	0	Diet and food preferences
Liking for garlic	20664	0.999242	0	Diet and food preferences
Location of pain during the past week_None of the given areas	X120039.he_0.0	0.145678	-0.03	Health and medical history
Location of pain during the past week_Left shoulder	X120039.he_1.0	0.000604492	0.08	Health and medical history
Location of pain during the past week_Upper right leg	X120039.he_10.0	0.0780431	-0.09	Health and medical history
Location of pain during the past week_Lower left leg	X120039.he_11.0	0.900892	0.01	Health and medical history
Location of pain during the past week_Lower right leg	X120039.he_12.0	0.588205	-0.03	Health and medical history
Location of pain during the past week_Right jaw pain	X120039.he_14.0	0.941835	0.01	Health and medical history
Location of pain during the past week_Chest pain	X120039.he_15.0	0.24431	-0.09	Health and medical history
Location of pain during the past week_Abdomen	X120039.he_16.0	0.912857	0.01	Health and medical history
Location of pain during the past week_Neck pain	X120039.he_17.0	0.687745	-0.02	Health and medical history
Location of pain during the past week_Upper back	X120039.he_18.0	0.435495	-0.06	Health and medical history
Location of pain during the past week_Lower back	X120039.he_19.0	0.427635	-0.02	Health and medical history
Location of pain during the past week_Right shoulder	X120039.he_2.0	0.526765	0.02	Health and medical history
Location of pain during the past week_Upper left arm	X120039.he_3.0	0.029845	0.11	Health and medical history
Location of pain during the past week_Upper right arm	X120039.he_4.0	0.852172	0.01	Health and medical history
Location of pain during the past week_Lower left arm	X120039.he_5.0	0.228679	0.08	Health and medical history
Location of pain during the past week_Left hip	X120039.he_7.0	0.308085	-0.03	Health and medical history
Location of pain during the past week_Right hip	X120039.he_8.0	0.48897	-0.02	Health and medical history
Location of pain during the past week_Upper left leg	X120039.he_9.0	0.816115	0.01	Health and medical history
Illnesses of father_Heart disease	X20107.he_1.0	0.0964797	0.01	Health and medical history
Illnesses of father_Alzheimer's disease or dementia	X20107.he_10.0	0.816692	0.01	Health and medical history
Illnesses of father_Severe depression	X20107.he_12.0	0.42897	-0.03	Health and medical history
Illnesses of father_Prostate cancer	X20107.he_13.0	0.00183553	-0.07	Health and medical history
Illnesses of father_Stroke	X20107.he_2.0	0.886126	0	Health and medical history
Illnesses of father_Lung cancer	X20107.he_3.0	0.0915808	-0.03	Health and medical history
Illnesses of father_Bowel cancer	X20107.he_4.0	0.463099	-0.01	Health and medical history
Illnesses of father_Chronic bronchitis or emphysema	X20107.he_6.0	0.111072	0.03	Health and medical history
Illnesses of father_High blood pressure	X20107.he_8.0	0.176385	-0.02	Health and medical history
Illnesses of father_Diabetes	X20107.he_9.0	0.0136758	0.06	Health and medical history
Illnesses of mother_Heart disease	X20110.he_1.0	0.000162576	0.04	Health and medical history
Illnesses of mother_Alzheimer's disease or dementia	X20110.he_10.0	0.0119398	-0.05	Health and medical history
Illnesses of mother_Parkinson's disease	X20110.he_11.0	0.973979	0	Health and medical history
Illnesses of mother_Severe depression	X20110.he_12.0	0.40994	-0.02	Health and medical history
Illnesses of mother_Stroke	X20110.he_2.0	0.266088	0.01	Health and medical history
Illnesses of mother_Lung cancer	X20110.he_3.0	0.498934	0.01	Health and medical history
Illnesses of mother_Bowel cancer	X20110.he_4.0	0.920686	0	Health and medical history
Illnesses of mother_Breast cancer	X20110.he_5.0	0.216516	-0.02	Health and medical history
Illnesses of mother_Chronic bronchitis or emphysema	X20110.he_6.0	0.507246	0.01	Health and medical history
Illnesses of mother_High blood pressure	X20110.he_8.0	0.0011867	-0.04	Health and medical history
Illnesses of mother_Diabetes	X20110.he_9.0	0.939527	0	Health and medical history
Illnesses of siblings_Heart disease	X20111.he_1.0	4.18002e-05	0.06	Health and medical history
Illnesses of siblings_Alzheimer's disease or dementia	X20111.he_10.0	0.337691	-0.09	Health and medical history
Illnesses of siblings_Severe depression	X20111.he_12.0	0.0360804	-0.05	Health and medical history
Illnesses of siblings_Stroke	X20111.he_2.0	0.0614986	0.05	Health and medical history
Illnesses of siblings_Lung cancer	X20111.he_3.0	0.249642	0.04	Health and medical history
Illnesses of siblings_Bowel cancer	X20111.he_4.0	0.1675	-0.04	Health and medical history
Illnesses of siblings_Breast cancer	X20111.he_5.0	0.367342	-0.02	Health and medical history
Illnesses of siblings_Chronic bronchitis or emphysema	X20111.he_6.0	0.719452	-0.01	Health and medical history
Illnesses of siblings_High blood pressure	X20111.he_8.0	0.00691621	-0.04	Health and medical history
Illnesses of siblings_Diabetes	X20111.he_9.0	0.119926	0.03	Health and medical history
Mental health problems ever diagnosed by a professional_ Social anxiety or social phobia	X20544.he_1.0	0.963407	0	Mental health
Mental health problems ever diagnosed by a professional_Depression	X20544.he_11.0	0.664295	-0.01	Mental health
Mental health problems ever diagnosed by a professional_Anxiety, nerves or generalized anxiety disorder	X20544.he_15.0	0.28767	0.03	Mental health
Mental health problems ever diagnosed by a professional_A personality disorder	X20544.he_4.0	0.488427	0.12	Mental health
Mental health problems ever diagnosed by a professional_Any other phobia (eg disabling fear of heights or spiders)	X20544.he_5.0	0.713852	-0.02	Mental health
Mental health problems ever diagnosed by a professional_Panic attacks	X20544.he_6.0	0.68349	0.01	Mental health
Mental health problems ever diagnosed by a professional_OCD	X20544.he_7.0	0.61061	-0.06	Mental health
Substances taken for depression_Unprescribed medication (more than once)	X20546.he_1.0	0.344437	-0.04	Mental health
Substances taken for depression_Medication prescribed to you (for at least two weeks)	X20546.he_3.0	0.0151886	0.07	Mental health
Substances taken for depression_Drugs or alcohol (more than once)	X20546.he_4.0	0.0301544	-0.09	Mental health
Manifestations of mania or irritability_I was more talkative than usual	X20548.he_1.0	0.606357	0.02	Mental health
Manifestations of mania or irritability_I was more restless than usual	X20548.he_2.0	0.103035	-0.05	Mental health
Manifestations of mania or irritability_My thoughts were racing	X20548.he_3.0	0.173123	0.06	Mental health
Manifestations of mania or irritability_I needed less sleep than usual	X20548.he_5.0	0.32292	-0.1	Mental health
Manifestations of mania or irritability_I was more creative or had more ideas than usual	X20548.he_6.0	0.996775	0	Mental health
Substances taken for anxiety_Unprescribed medication (more than once)	X20549.he_1.0	0.417258	0.04	Mental health
Substances taken for anxiety_Medication prescribed to you (for at least two weeks)	X20549.he_3.0	0.217518	0.05	Mental health
Substances taken for anxiety_Drugs or alcohol (more than once)	X20549.he_4.0	0.0169112	-0.11	Mental health
Methods of self-harm used_Ingesting a medication in excess of the normal dose	X20553.he_4.0	0.972754	0	Mental health
Mental health conditions experienced by first degree blood relatives_None of the above	X29001.he_0.0	0.849407	0	Mental health
Mental health conditions experienced by first degree blood relatives_Depression	X29001.he_1.0	0.302194	0.02	Mental health
Mental health conditions experienced by first degree blood relatives_Mania, hypomania, bipolar or manic-depression	X29001.he_2.0	0.301473	-0.06	Mental health
Mental health conditions experienced by first degree blood relatives_Schizophrenia	X29001.he_3.0	0.671887	-0.03	Mental health
Mental health conditions experienced by first degree blood relatives_Autism, Asperger's or autistic spectrum disorder	X29001.he_6.0	0.950097	0	Mental health
Mental health conditions experienced by first degree blood relatives_Attention deficit or attention deficit and hyperactivity disorder	X29001.he_7.0	0.590434	-0.05	Mental health
Mental health conditions experienced by first degree blood relatives_An anxiety disorder	X29001.he_8.0	0.929806	0	Mental health
Mental health conditions experienced by first degree blood relatives_An eating disorder	X29001.he_9.0	0.917713	-0.01	Mental health
Substances taken for depression_None of options listed	X29038.he_0.0	0.024396	-0.04	Mental health
Substances taken for depression_Drugs or alcohol (more than once)	X29038.he_1.0	0.0317346	-0.07	Mental health
Substances taken for depression_Medication prescribed to participant (for at least 2 weeks)	X29038.he_2.0	0.000443096	0.07	Mental health
Substances taken for depression_Unprescribed medication (more than once)	X29038.he_3.0	0.43681	0.06	Mental health
Use of specific medications_Citalopram (sometimes called Cipramil)	X29039.he_1.0	0.487109	0.02	Mental health
Use of specific medications_Fluoxetine (Prozac or Oxactin)	X29039.he_2.0	0.691182	-0.01	Mental health
Use of specific medications_Sertraline (Lustral)	X29039.he_3.0	0.753309	-0.01	Mental health
Use of specific medications_Paroxetine (Seroxat)	X29039.he_4.0	0.429556	-0.06	Mental health
Use of specific medications_Amitriptyline (Elavil)	X29039.he_5.0	0.969378	0	Mental health
Use of specific medications_Other antidepressant(s)	X29039.he_7.0	0.430688	0.03	Mental health
Activities undertaken to treat depression_None of options listed	X29047.he_0.0	0.334296	-0.02	Mental health
Activities undertaken to treat depression_Other therapeutic activities such as mindfulness, yoga or art classes	X29047.he_1.0	0.46688	-0.02	Mental health
Activities undertaken to treat depression_Talking therapies, such as psychotherapy, counselling, group therapy or CBT	X29047.he_2.0	0.083624	0.04	Mental health
Manifestations of mania or irritability_None of options listed	X29051.he_0.0	0.178439	-0.04	Mental health
Manifestations of mania or irritability_More active than usual	X29051.he_1.0	0.980537	0	Mental health
Manifestations of mania or irritability_More confident than usual	X29051.he_2.0	0.764961	-0.02	Mental health
Manifestations of mania or irritability_Easily distracted	X29051.he_3.0	0.444664	0.03	Mental health
Manifestations of mania or irritability_Thoughts were racing	X29051.he_6.0	0.989199	0	Mental health
Manifestations of mania or irritability_More restless than usual	X29051.he_7.0	0.074428	0.08	Mental health
Manifestations of mania or irritability_More talkative than usual	X29051.he_8.0	0.585421	0.06	Mental health
Symptoms of panic attack_Not happened	X29065.he_0.0	0.00321977	-0.04	Mental health
Symptoms of panic attack_Heart was pounding or racing	X29065.he_1.0	0.191895	0.02	Mental health
Symptoms of panic attack_Felt numbness or tingling sensations	X29065.he_10.0	0.868278	0.02	Mental health
Symptoms of panic attack_Felt like things weren't real or detached from self	X29065.he_11.0	0.257975	0.08	Mental health
Symptoms of panic attack_Afraid of losing control or 'going crazy'	X29065.he_12.0	0.668686	-0.04	Mental health
Symptoms of panic attack_Sweating	X29065.he_2.0	0.197156	-0.06	Mental health
Symptoms of panic attack_Trembling or shaking	X29065.he_3.0	0.213846	0.07	Mental health
Symptoms of panic attack_ Felt short of breath	X29065.he_4.0	0.0197697	0.12	Mental health
Symptoms of panic attack_Pain or discomfort in chest	X29065.he_6.0	0.859599	0.01	Mental health
Symptoms of panic attack_Felt dizzy, unsteady, light-headed or faint	X29065.he_8.0	0.458045	0.04	Mental health
Symptoms of panic attack_Felt hot or cold	X29065.he_9.0	0.900277	-0.02	Mental health
Actions and feelings during periods of overeating or binge eating_Done none of the above	X29136.he_0.0	0.851157	0.01	Diet and food preferences
Actions and feelings during periods of overeating or binge eating_Eaten much more rapidly than normal	X29136.he_1.0	0.601155	-0.02	Diet and food preferences
Actions and feelings during periods of overeating or binge eating_Eaten until feeling uncomfortably full	X29136.he_2.0	0.766234	-0.01	Diet and food preferences
Actions and feelings during periods of overeating or binge eating_Eaten large amounts of food when not physically hungry	X29136.he_3.0	0.764484	0.02	Diet and food preferences
Actions and feelings during periods of overeating or binge eating_Eaten alone because of feeling embarrassed by overeating	X29136.he_4.0	0.709228	0.04	Diet and food preferences
Sports and social activities attended in person at least once a week_None of the above	X29167.he_0.0	6.83252e-10	0.09	Lifestyle factors
Sports and social activities attended in person at least once a week_Sports club or gym or fitness class	X29167.he_1.0	5.84663e-10	-0.09	Lifestyle factors
Sports and social activities attended in person at least once a week_Pub or social club	X29167.he_2.0	0.960271	0	Lifestyle factors
Sports and social activities attended in person at least once a week_Religious group	X29167.he_3.0	0.199097	0.03	Lifestyle factors
Sports and social activities attended in person at least once a week_Adult education class	X29167.he_4.0	0.841868	0.01	Lifestyle factors
Sports and social activities attended in person at least once a week_Other group activity	X29167.he_5.0	0.403068	-0.02	Lifestyle factors
Sports and social activities attended virtually at least once a week_None of the above	X29168.he_0.0	0.162704	0.02	Lifestyle factors
Sports and social activities attended virtually at least once a week_Sports club or gym or fitness class	X29168.he_1.0	0.0275305	-0.05	Lifestyle factors
Sports and social activities attended virtually at least once a week_Pub or social club	X29168.he_2.0	0.352904	-0.04	Lifestyle factors
Sports and social activities attended virtually at least once a week_Religious group	X29168.he_3.0	0.0451589	0.07	Lifestyle factors
Sports and social activities attended virtually at least once a week_Adult education class	X29168.he_4.0	0.499377	0.04	Lifestyle factors
Sports and social activities attended virtually at least once a week_Other group activity	X29168.he_5.0	0.363471	-0.02	Lifestyle factors
Never eat eggs, dairy, wheat, sugar_Eggs or foods containing eggs	X6144.he_1.0	0.846767	0	Diet and food preferences
Never eat eggs, dairy, wheat, sugar_Dairy products	X6144.he_2.0	0.24359	0.04	Diet and food preferences
Never eat eggs, dairy, wheat, sugar_Wheat products	X6144.he_3.0	0.27533	0.03	Diet and food preferences
Never eat eggs, dairy, wheat, sugar_Sugar or foods or drinks containing sugar	X6144.he_4.0	0.178958	-0.01	Diet and food preferences
Never eat eggs, dairy, wheat, sugar_I eat all of the above	X6144.he_5.0	0.550331	0.01	Diet and food preferences
Illness, injury, bereavement, stress in last 2 years_Serious illness, injury or assault to yourself	X6145.he_1.0	1.8544e-32	0.16	Mental health
Illness, injury, bereavement, stress in last 2 years_Serious illness, injury or assault of a close relative	X6145.he_2.0	0.0100286	-0.04	Mental health
Illness, injury, bereavement, stress in last 2 years_Death of a close relative	X6145.he_3.0	9.33248e-07	-0.06	Mental health
Illness, injury, bereavement, stress in last 2 years_Death of a spouse or partner	X6145.he_4.0	0.141629	-0.06	Mental health
Illness, injury, bereavement, stress in last 2 years_Marital separation or divorce	X6145.he_5.0	0.0524463	-0.05	Mental health
Illness, injury, bereavement, stress in last 2 years_Financial difficulties	X6145.he_6.0	0.0028822	-0.05	Mental health
Reason for glasses or contact lenses_For short-sightedness	X6147.he_1.0	0.68454	0.01	Eye measures
Reason for glasses or contact lenses_For long-sightedness	X6147.he_2.0	0.440794	0.02	Eye measures
Reason for glasses or contact lenses_For just reading or near work as you are getting older (called 'presbyopia')	X6147.he_3.0	0.184333	-0.02	Eye measures
Reason for glasses or contact lenses_For 'astigmatism'	X6147.he_4.0	0.384305	0.05	Eye measures
Reason for glasses or contact lenses_For a 'squint' or 'turn' in an eye since childhood (called 'strabismus')	X6147.he_5.0	0.960447	0	Eye measures
Reason for glasses or contact lenses_For a 'lazy' eye or an eye with poor vision since childhood (called 'amblyopia')	X6147.he_6.0	0.25918	-0.09	Eye measures
Reason for glasses or contact lenses_Other eye condition	X6147.he_7.0	0.210339	0.11	Eye measures
Mouth or teeth dental problems_Mouth ulcers	X6149.he_1.0	0.611892	0.01	Health and medical history
Mouth or teeth dental problems_Painful gums	X6149.he_2.0	0.916305	0	Health and medical history
Mouth or teeth dental problems_Bleeding gums	X6149.he_3.0	0.0748835	-0.02	Health and medical history
Mouth or teeth dental problems_Loose teeth	X6149.he_4.0	0.568092	0.01	Health and medical history
Mouth or teeth dental problems_Toothache	X6149.he_5.0	0.91265	0	Health and medical history
Mouth or teeth dental problems_Dentures	X6149.he_6.0	0.507962	0.01	Health and medical history
Vascular or heart problems diagnosed by doctor_Heart attack	X6150.he_1.0	6.08956e-12	0.16	Health and medical history
Vascular or heart problems diagnosed by doctor_Angina	X6150.he_2.0	0.00238578	0.07	Health and medical history
Vascular or heart problems diagnosed by doctor_Stroke	X6150.he_3.0	0.395176	0.03	Health and medical history
Vascular or heart problems diagnosed by doctor_High blood pressure	X6150.he_4.0	1.54874e-13	-0.12	Health and medical history
Fractured bone site(s)_Ankle	X6151.he_1.0	0.187763	0.04	Health and medical history
Fractured bone site(s)_Leg	X6151.he_2.0	0.850331	-0.01	Health and medical history
Fractured bone site(s)_Wrist	X6151.he_5.0	0.593492	-0.02	Health and medical history
Fractured bone site(s)_Arm	X6151.he_6.0	0.713704	0.01	Health and medical history
Fractured bone site(s)_Other bones	X6151.he_7.0	0.313226	-0.02	Health and medical history
Blood clot, DVT, bronchitis, emphysema, asthma, rhinitis, eczema, allergy diagnosed by doctor_Blood clot in the leg (DVT)	X6152.he_5.0	0.0196023	0.06	Health and medical history
Blood clot, DVT, bronchitis, emphysema, asthma, rhinitis, eczema, allergy diagnosed by doctor_Emphysema or chronic bronchitis	X6152.he_6.0	1.41503e-06	0.14	Health and medical history
Blood clot, DVT, bronchitis, emphysema, asthma, rhinitis, eczema, allergy diagnosed by doctor_Asthma	X6152.he_8.0	0.983215	0	Health and medical history
Blood clot, DVT, bronchitis, emphysema, asthma, rhinitis, eczema, allergy diagnosed by doctor_Hayfever, allergic rhinitis or eczema	X6152.he_9.0	5.39886e-06	-0.06	Health and medical history
Medication for pain relief, constipation, heartburn_Aspirin	X6154.he_1.0	3.58943e-09	0.07	Health and medical history
Medication for pain relief, constipation, heartburn_Ibuprofen	X6154.he_2.0	8.3904e-13	-0.09	Health and medical history
Medication for pain relief, constipation, heartburn_Paracetamol	X6154.he_3.0	0.180084	-0.02	Health and medical history
Medication for pain relief, constipation, heartburn_Ranitidine	X6154.he_4.0	0.122832	0.06	Health and medical history
Medication for pain relief, constipation, heartburn_Omeprazole	X6154.he_5.0	2.71037e-07	0.12	Health and medical history
Medication for pain relief, constipation, heartburn_Laxatives	X6154.he_6.0	0.00284541	-0.11	Health and medical history
Vitamin and mineral supplements_Vitamin A	X6155.he_1.0	0.761402	0.01	Health and medical history
Vitamin and mineral supplements_Vitamin B	X6155.he_2.0	0.386564	0.02	Health and medical history
Vitamin and mineral supplements_Vitamin C	X6155.he_3.0	0.949712	0	Health and medical history
Vitamin and mineral supplements_Vitamin D	X6155.he_4.0	0.138031	0.04	Health and medical history
Vitamin and mineral supplements_Vitamin E	X6155.he_5.0	0.594535	0.02	Health and medical history
Vitamin and mineral supplements_Folic acid or Folate (Vit B9)	X6155.he_6.0	6.67273e-06	0.15	Health and medical history
Vitamin and mineral supplements_Multivitamins + or - minerals	X6155.he_7.0	0.000859934	-0.04	Health and medical history
Why stopped smoking_Illness or ill health	X6157.he_1.0	4.14286e-07	0.11	Lifestyle factors
Why stopped smoking_Doctor's advice	X6157.he_2.0	0.0016403	0.11	Lifestyle factors
Why stopped smoking_Health precaution	X6157.he_3.0	4.69669e-09	-0.11	Lifestyle factors
Why stopped smoking_Financial reasons	X6157.he_4.0	0.791357	0.01	Lifestyle factors
Pain type(s) experienced in last month_Headache	X6159.he_1.0	0.0283453	0.02	Health and medical history
Pain type(s) experienced in last month_Facial pain	X6159.he_2.0	0.925665	0	Health and medical history
Pain type(s) experienced in last month_Neck or shoulder pain	X6159.he_3.0	0.686453	0	Health and medical history
Pain type(s) experienced in last month_Back pain	X6159.he_4.0	0.0196212	-0.03	Health and medical history
Pain type(s) experienced in last month_Stomach or abdominal pain	X6159.he_5.0	0.0441918	0.05	Health and medical history
Pain type(s) experienced in last month_Hip pain	X6159.he_6.0	0.473354	0.02	Health and medical history
Pain type(s) experienced in last month_Knee pain	X6159.he_7.0	4.3518e-06	-0.07	Health and medical history
Pain type(s) experienced in last month_Pain all over the body	X6159.he_8.0	2.75878e-08	0.15	Health and medical history
Leisure or social activities_Sports club or gym	X6160.he_1.0	4.67295e-20	-0.09	Lifestyle factors
Leisure or social activities_Pub or social club	X6160.he_2.0	9.44674e-12	0.07	Lifestyle factors
Leisure or social activities_Religious group	X6160.he_3.0	0.0385623	0.03	Lifestyle factors
Leisure or social activities_Adult education class	X6160.he_4.0	0.523901	0.01	Lifestyle factors
Leisure or social activities_Other group activity	X6160.he_5.0	0.0136856	0.03	Lifestyle factors
Types of transport used (excluding work)_Car or motor vehicle	X6162.he_1.0	6.76886e-05	0.04	Physical activities
Types of transport used (excluding work)_Walk	X6162.he_2.0	4.5409e-06	-0.05	Physical activities
Types of transport used (excluding work)_Public transport	X6162.he_3.0	0.0113882	0.04	Physical activities
Types of transport used (excluding work)_Cycle	X6162.he_4.0	1.37022e-07	-0.2	Physical activities
Types of physical activity in last 4 weeks_Walking for pleasure (not as a means of transport)	X6164.he_1.0	0.000674827	-0.03	Physical activities
Types of physical activity in last 4 weeks_Other exercises	X6164.he_2.0	0.0313175	-0.02	Physical activities
Types of physical activity in last 4 weeks_Strenuous sports	X6164.he_3.0	0.0228372	-0.1	Physical activities
Types of physical activity in last 4 weeks_Light DIY	X6164.he_4.0	1.58275e-13	0.11	Physical activities
Types of physical activity in last 4 weeks_Heavy DIY	X6164.he_5.0	0.00707477	0.06	Physical activities
Mineral and other dietary supplements_Fish oil (including cod liver oil)	X6179.he_1.0	0.015608	-0.03	Health and medical history
Mineral and other dietary supplements_Glucosamine	X6179.he_2.0	0.770317	0	Health and medical history
Mineral and other dietary supplements_Calcium	X6179.he_3.0	0.00094563	0.08	Health and medical history
Mineral and other dietary supplements_Zinc	X6179.he_4.0	0.058262	0.07	Health and medical history
Mineral and other dietary supplements_Iron	X6179.he_5.0	0.464589	-0.03	Health and medical history
Mineral and other dietary supplements_Selenium	X6179.he_6.0	0.680989	0.03	Health and medical history

## Sheet: Supplementary Table 8. 
Supplementary Table 8. MR analyses assessing the causal relationships between identified multi-omic signatures and depression risk.
exposure	outcome	method_raw	nsnp	b	se	pval	lo_ci	up_ci	or	or_lci95	or_uci95
ACAA1	Depression	MR Egger	5	0.0119408	0.11798	0.925769	-0.2193	0.243181	1.01201	0.803081	1.2753
ACAA1	Depression	MR Egger (bootstrap)	5	-0.0134758	0.14855	0.459	-0.304634	0.277682	0.986615	0.737394	1.32007
ACAA1	Depression	Inverse variance weighted (fixed effects)	5	0.0644616	0.0291554	0.027038	0.00731708	0.121606	1.06658	1.00734	1.12931
ACAA1	Depression	Inverse variance weighted (multiplicative random effects)	5	0.0644616	0.0494367	0.19226	-0.0324344	0.161358	1.06658	0.968086	1.17511
ACAA1	Depression	Simple median	5	0.0393942	0.0439835	0.370434	-0.0468134	0.125602	1.04018	0.954265	1.13383
ACAA1	Depression	Weighted median	5	0.0248665	0.0361279	0.491269	-0.0459442	0.0956772	1.02518	0.955095	1.1004
ACY1	Depression	MR Egger	8	0.14029	0.10725	0.238726	-0.0699195	0.350499	1.15061	0.932469	1.41978
ACY1	Depression	MR Egger (bootstrap)	8	0.103131	0.0577721	0.03	-0.0101027	0.216364	1.10864	0.989948	1.24155
ACY1	Depression	Inverse variance weighted (fixed effects)	8	0.0764652	0.0304999	0.012174	0.0166853	0.136245	1.07946	1.01683	1.14596
ACY1	Depression	Inverse variance weighted (multiplicative random effects)	8	0.0764652	0.0360246	0.0337886	0.00585707	0.147073	1.07946	1.00587	1.15844
ACY1	Depression	Simple median	8	0.0421258	0.0443294	0.341965	-0.0447598	0.129011	1.04303	0.956227	1.1377
ACY1	Depression	Weighted median	8	0.043553	0.0440829	0.323162	-0.0428494	0.129955	1.04452	0.958056	1.13878
ADAMTS15	Depression	MR Egger	7	-0.157818	0.134179	0.29247	-0.420809	0.105173	0.854005	0.656515	1.1109
ADAMTS15	Depression	MR Egger (bootstrap)	7	-0.0368626	0.0512669	0.226	-0.137346	0.0636206	0.963809	0.871669	1.06569
ADAMTS15	Depression	Inverse variance weighted (fixed effects)	7	-0.0200262	0.026751	0.45409	-0.0724581	0.0324058	0.980173	0.930105	1.03294
ADAMTS15	Depression	Inverse variance weighted (multiplicative random effects)	7	-0.0200262	0.0353554	0.571105	-0.0893226	0.0492703	0.980173	0.91455	1.0505
ADAMTS15	Depression	Simple median	7	-0.044192	0.0380894	0.24596	-0.118847	0.0304632	0.95677	0.887944	1.03093
ADAMTS15	Depression	Weighted median	7	-0.0446391	0.0344202	0.194671	-0.112103	0.0228246	0.956343	0.893952	1.02309
ADGRG1	Depression	MR Egger	17	0.00759723	0.0778183	0.923521	-0.144927	0.160121	1.00763	0.865086	1.17365
ADGRG1	Depression	MR Egger (bootstrap)	17	0.0290357	0.0374289	0.221	-0.0443249	0.102396	1.02946	0.956643	1.10782
ADGRG1	Depression	Inverse variance weighted (fixed effects)	17	0.00414204	0.0182158	0.820123	-0.0315609	0.039845	1.00415	0.968932	1.04065
ADGRG1	Depression	Inverse variance weighted (multiplicative random effects)	17	0.00414204	0.0256375	0.871651	-0.0461075	0.0543915	1.00415	0.954939	1.0559
ADGRG1	Depression	Simple median	17	0.00140824	0.0300994	0.962684	-0.0575866	0.0604031	1.00141	0.94404	1.06226
ADGRG1	Depression	Weighted median	17	0.00366901	0.0276556	0.894456	-0.0505359	0.0578739	1.00368	0.95072	1.05958
ADH1B	Depression	MR Egger	8	-0.00435017	0.0713251	0.953347	-0.144147	0.135447	0.995659	0.86576	1.14505
ADH1B	Depression	MR Egger (bootstrap)	8	-0.04005	0.0515169	0.208	-0.141023	0.0609231	0.960741	0.868469	1.06282
ADH1B	Depression	Inverse variance weighted (fixed effects)	8	-0.0337192	0.0237031	0.154863	-0.0801773	0.0127389	0.966843	0.922953	1.01282
ADH1B	Depression	Inverse variance weighted (multiplicative random effects)	8	-0.0337192	0.0270099	0.211884	-0.0866586	0.0192202	0.966843	0.91699	1.01941
ADH1B	Depression	Simple median	8	-0.0447454	0.0321937	0.164565	-0.107845	0.0183542	0.956241	0.897767	1.01852
ADH1B	Depression	Weighted median	8	-0.0177775	0.031911	0.577461	-0.080323	0.044768	0.98238	0.922818	1.04579
ADH4	Depression	MR Egger	7	-0.0526015	0.056235	0.392529	-0.162822	0.0576191	0.948758	0.849742	1.05931
ADH4	Depression	MR Egger (bootstrap)	7	-0.0656006	0.056814	0.12	-0.176956	0.0457549	0.936505	0.837817	1.04682
ADH4	Depression	Inverse variance weighted (fixed effects)	7	-0.040736	0.0220181	0.0642973	-0.0838915	0.00241951	0.960083	0.919531	1.00242
ADH4	Depression	Inverse variance weighted (multiplicative random effects)	7	-0.040736	0.0169869	0.0164815	-0.0740304	-0.00744156	0.960083	0.928643	0.992586
ADH4	Depression	Simple median	7	-0.0347661	0.0340889	0.307792	-0.10158	0.0320481	0.965831	0.903409	1.03257
ADH4	Depression	Weighted median	7	-0.047098	0.0274635	0.0863579	-0.100926	0.00673046	0.953994	0.904	1.00675
ADIPOQ	Depression	MR Egger	32	-0.00448734	0.0257051	0.86259	-0.0548693	0.0458946	0.995523	0.946609	1.04696
ADIPOQ	Depression	MR Egger (bootstrap)	32	-0.00258677	0.0327491	0.469	-0.0667751	0.0616015	0.997417	0.935406	1.06354
ADIPOQ	Depression	Inverse variance weighted (fixed effects)	32	-0.00321627	0.0121885	0.791875	-0.0271058	0.0206733	0.996789	0.973258	1.02089
ADIPOQ	Depression	Inverse variance weighted (multiplicative random effects)	32	-0.00321627	0.0167082	0.847354	-0.0359644	0.0295319	0.996789	0.964675	1.02997
ADIPOQ	Depression	Simple median	32	0.0113895	0.021882	0.602718	-0.0314992	0.0542781	1.01145	0.968992	1.05578
ADIPOQ	Depression	Weighted median	32	-0.0103009	0.0177217	0.561068	-0.0450355	0.0244337	0.989752	0.955964	1.02473
AGXT	Depression	MR Egger	23	-0.059333	0.0378769	0.132184	-0.133572	0.0149056	0.942393	0.874965	1.01502
AGXT	Depression	MR Egger (bootstrap)	23	0.0116785	0.0250541	0.325	-0.0374276	0.0607845	1.01175	0.963264	1.06267
AGXT	Depression	Inverse variance weighted (fixed effects)	23	-0.0242165	0.0146655	0.0986868	-0.0529609	0.00452793	0.976074	0.948417	1.00454
AGXT	Depression	Inverse variance weighted (multiplicative random effects)	23	-0.0242165	0.0164476	0.14093	-0.0564538	0.00802088	0.976074	0.94511	1.00805
AGXT	Depression	Simple median	23	-0.0176245	0.0225499	0.434462	-0.0618224	0.0265733	0.98253	0.94005	1.02693
AGXT	Depression	Weighted median	23	-0.013299	0.0206385	0.519331	-0.0537504	0.0271525	0.986789	0.947669	1.02752
AIFM1	Depression	MR Egger	3	0.515258	0.699503	0.595827	-0.855768	1.88628	1.67407	0.424957	6.59482
AIFM1	Depression	MR Egger (bootstrap)	3	0.30127	1.25905	0.271	-2.16647	2.76901	1.35157	0.114582	15.9428
AIFM1	Depression	Inverse variance weighted (fixed effects)	3	0.0872095	0.0540822	0.106845	-0.0187916	0.193211	1.09113	0.981384	1.21314
AIFM1	Depression	Inverse variance weighted (multiplicative random effects)	3	0.0872095	0.0510822	0.0877781	-0.0129117	0.187331	1.09113	0.987171	1.20603
AIFM1	Depression	Simple median	3	0.059721	0.0713871	0.402829	-0.0801977	0.19964	1.06154	0.922934	1.22096
AIFM1	Depression	Weighted median	3	0.0716122	0.0668909	0.284358	-0.059494	0.202718	1.07424	0.942241	1.22473
APLP1	Depression	MR Egger	10	0.0639651	0.0598197	0.316134	-0.0532814	0.181212	1.06606	0.948113	1.19867
APLP1	Depression	MR Egger (bootstrap)	10	-0.0762894	0.08723	0.194	-0.24726	0.0946813	0.926548	0.780938	1.09931
APLP1	Depression	Inverse variance weighted (fixed effects)	10	0.0179019	0.0237542	0.451071	-0.0286563	0.0644601	1.01806	0.97175	1.06658
APLP1	Depression	Inverse variance weighted (multiplicative random effects)	10	0.0179019	0.0252048	0.477545	-0.0314995	0.0673033	1.01806	0.968991	1.06962
APLP1	Depression	Simple median	10	-0.00677449	0.0314407	0.829402	-0.0683983	0.0548493	0.993248	0.933888	1.05638
APLP1	Depression	Weighted median	10	0.0140743	0.0322579	0.662616	-0.0491513	0.0772998	1.01417	0.952037	1.08037
APOD	Depression	MR Egger	17	-0.0274936	0.0345386	0.438434	-0.0951893	0.0402021	0.972881	0.909201	1.04102
APOD	Depression	MR Egger (bootstrap)	17	-0.0250607	0.0399585	0.272	-0.103379	0.0532579	0.975251	0.901785	1.0547
APOD	Depression	Inverse variance weighted (fixed effects)	17	-0.0213216	0.0148803	0.151893	-0.0504869	0.00784373	0.978904	0.950766	1.00787
APOD	Depression	Inverse variance weighted (multiplicative random effects)	17	-0.0213216	0.0210227	0.31048	-0.0625262	0.019883	0.978904	0.939388	1.02008
APOD	Depression	Simple median	17	-0.0388156	0.0263226	0.140318	-0.090408	0.0127768	0.961928	0.913558	1.01286
APOD	Depression	Weighted median	17	-0.00991563	0.0203142	0.62547	-0.0497315	0.0299002	0.990133	0.951485	1.03035
BAIAP2	Depression	MR Egger	7	-0.0117268	0.267898	0.966779	-0.536807	0.513354	0.988342	0.584612	1.67089
BAIAP2	Depression	MR Egger (bootstrap)	7	0.229452	0.235361	0.143	-0.231855	0.690759	1.25791	0.793061	1.99523
BAIAP2	Depression	Inverse variance weighted (fixed effects)	7	0.0365424	0.0309963	0.238428	-0.0242105	0.0972952	1.03722	0.97608	1.10219
BAIAP2	Depression	Inverse variance weighted (multiplicative random effects)	7	0.0365424	0.058312	0.530876	-0.0777492	0.150834	1.03722	0.925196	1.1628
BAIAP2	Depression	Simple median	7	-0.00330627	0.0450827	0.941537	-0.0916683	0.0850558	0.996699	0.912408	1.08878
BAIAP2	Depression	Weighted median	7	0.00195039	0.0409966	0.962055	-0.078403	0.0823037	1.00195	0.924592	1.08579
BPIFA2	Depression	MR Egger	39	0.0198491	0.0217046	0.366371	-0.022692	0.0623902	1.02005	0.977563	1.06438
BPIFA2	Depression	MR Egger (bootstrap)	39	0.0101542	0.0139924	0.233	-0.017271	0.0375794	1.01021	0.982877	1.03829
BPIFA2	Depression	Inverse variance weighted (fixed effects)	39	0.0088767	0.00912849	0.330843	-0.00901514	0.0267685	1.00892	0.991025	1.02713
BPIFA2	Depression	Inverse variance weighted (multiplicative random effects)	39	0.0088767	0.0122015	0.466914	-0.0150382	0.0327916	1.00892	0.985074	1.03334
BPIFA2	Depression	Simple median	39	0.00835402	0.0172621	0.628419	-0.0254796	0.0421877	1.00839	0.974842	1.04309
BPIFA2	Depression	Weighted median	39	0.0118956	0.0136929	0.384988	-0.0149425	0.0387337	1.01197	0.985169	1.03949
BPIFB1	Depression	MR Egger	46	-0.0335283	0.0212656	0.12204	-0.0752089	0.00815225	0.967028	0.92755	1.00819
BPIFB1	Depression	MR Egger (bootstrap)	46	-0.0115917	0.0152405	0.238	-0.041463	0.0182796	0.988475	0.959385	1.01845
BPIFB1	Depression	Inverse variance weighted (fixed effects)	46	-0.00838107	0.00965448	0.385339	-0.0273039	0.0105417	0.991654	0.973066	1.0106
BPIFB1	Depression	Inverse variance weighted (multiplicative random effects)	46	-0.00838107	0.011662	0.472349	-0.0312387	0.0144765	0.991654	0.969244	1.01458
BPIFB1	Depression	Simple median	46	-0.0295235	0.0169051	0.0807368	-0.0626575	0.00361047	0.970908	0.939265	1.00362
BPIFB1	Depression	Weighted median	46	-0.0158327	0.01555	0.308594	-0.0463107	0.0146454	0.984292	0.954745	1.01475
BPIFB2	Depression	MR Egger	30	-0.0434547	0.0229307	0.0684542	-0.0883988	0.00148936	0.957476	0.915396	1.00149
BPIFB2	Depression	MR Egger (bootstrap)	30	-0.0111599	0.0137057	0.221	-0.0380231	0.0157033	0.988902	0.962691	1.01583
BPIFB2	Depression	Inverse variance weighted (fixed effects)	30	0.00532051	0.00933444	0.568686	-0.012975	0.023616	1.00533	0.987109	1.0239
BPIFB2	Depression	Inverse variance weighted (multiplicative random effects)	30	0.00532051	0.0145487	0.714586	-0.0231949	0.0338359	1.00533	0.977072	1.03441
BPIFB2	Depression	Simple median	30	-0.00505421	0.0184242	0.783835	-0.0411657	0.0310572	0.994959	0.95967	1.03154
BPIFB2	Depression	Weighted median	30	-0.0139086	0.012851	0.279121	-0.0390965	0.0112793	0.986188	0.961658	1.01134
C19orf12	Depression	MR Egger	7	-0.163385	0.0768503	0.086841	-0.314012	-0.0127585	0.849264	0.73051	0.987323
C19orf12	Depression	MR Egger (bootstrap)	7	0.0159502	0.0511506	0.382	-0.0843051	0.116205	1.01608	0.919151	1.12323
C19orf12	Depression	Inverse variance weighted (fixed effects)	7	-0.0201877	0.0269272	0.453427	-0.072965	0.0325896	0.980015	0.929633	1.03313
C19orf12	Depression	Inverse variance weighted (multiplicative random effects)	7	-0.0201877	0.0304032	0.506691	-0.079778	0.0394026	0.980015	0.923321	1.04019
C19orf12	Depression	Simple median	7	-0.0169604	0.0376775	0.652604	-0.0908083	0.0568874	0.983183	0.913193	1.05854
C19orf12	Depression	Weighted median	7	-0.0190841	0.0342247	0.57711	-0.0861645	0.0479963	0.981097	0.917443	1.04917
CA14	Depression	MR Egger	15	-0.00238736	0.0462085	0.959581	-0.092956	0.0881813	0.997615	0.911234	1.09219
CA14	Depression	MR Egger (bootstrap)	15	-0.0530709	0.0496054	0.123	-0.150298	0.0441557	0.948313	0.860452	1.04515
CA14	Depression	Inverse variance weighted (fixed effects)	15	-0.0112452	0.0181938	0.536523	-0.0469051	0.0244147	0.988818	0.954178	1.02472
CA14	Depression	Inverse variance weighted (multiplicative random effects)	15	-0.0112452	0.0269881	0.676917	-0.0641419	0.0416515	0.988818	0.937872	1.04253
CA14	Depression	Simple median	15	0.0205628	0.0305318	0.500636	-0.0392795	0.0804051	1.02078	0.961482	1.08373
CA14	Depression	Weighted median	15	-0.026458	0.0261255	0.311191	-0.0776641	0.024748	0.973889	0.925275	1.02506
CA5A	Depression	MR Egger	16	0.000263928	0.0183078	0.988701	-0.0356195	0.0361473	1.00026	0.965007	1.03681
CA5A	Depression	MR Egger (bootstrap)	16	0.0260403	0.0236693	0.141	-0.0203515	0.072432	1.02638	0.979854	1.07512
CA5A	Depression	Inverse variance weighted (fixed effects)	16	-0.0046163	0.00943518	0.624654	-0.0231093	0.0138766	0.995394	0.977156	1.01397
CA5A	Depression	Inverse variance weighted (multiplicative random effects)	16	-0.0046163	0.0145741	0.751436	-0.0331816	0.023949	0.995394	0.967363	1.02424
CA5A	Depression	Simple median	16	-0.0288062	0.0214052	0.178381	-0.0707605	0.013148	0.971605	0.931685	1.01323
CA5A	Depression	Weighted median	16	-0.0233309	0.0132264	0.0777392	-0.0492547	0.00259295	0.976939	0.951939	1.0026
CA6	Depression	MR Egger	37	-0.0108653	0.0196413	0.583652	-0.0493623	0.0276317	0.989193	0.951836	1.02802
CA6	Depression	MR Egger (bootstrap)	37	-0.00670175	0.0165231	0.345	-0.0390871	0.0256836	0.993321	0.961667	1.02602
CA6	Depression	Inverse variance weighted (fixed effects)	37	-0.00662482	0.0088376	0.453485	-0.0239465	0.0106969	0.993397	0.976338	1.01075
CA6	Depression	Inverse variance weighted (multiplicative random effects)	37	-0.00662482	0.0132606	0.617365	-0.0326155	0.0193659	0.993397	0.967911	1.01955
CA6	Depression	Simple median	37	-0.0275007	0.0158214	0.0821764	-0.0585108	0.00350927	0.972874	0.943168	1.00352
CA6	Depression	Weighted median	37	-0.0168539	0.0124839	0.177002	-0.0413224	0.00761465	0.983287	0.95952	1.00764
CCL16	Depression	MR Egger	27	-0.00689193	0.0170542	0.689561	-0.0403181	0.0265343	0.993132	0.960484	1.02689
CCL16	Depression	MR Egger (bootstrap)	27	-0.0398354	0.0146648	0.002	-0.0685784	-0.0110923	0.960948	0.93372	0.988969
CCL16	Depression	Inverse variance weighted (fixed effects)	27	0.011658	0.00710701	0.100932	-0.00227176	0.0255877	1.01173	0.997731	1.02592
CCL16	Depression	Inverse variance weighted (multiplicative random effects)	27	0.011658	0.0157956	0.460484	-0.0193015	0.0426174	1.01173	0.980884	1.04354
CCL16	Depression	Simple median	27	0.029121	0.0235728	0.216695	-0.0170817	0.0753237	1.02955	0.983063	1.07823
CCL16	Depression	Weighted median	27	0.00173499	0.00953314	0.855586	-0.01695	0.0204199	1.00174	0.983193	1.02063
CCL18	Depression	MR Egger	12	0.0396743	0.022462	0.1078	-0.00435117	0.0836998	1.04047	0.995658	1.0873
CCL18	Depression	MR Egger (bootstrap)	12	-0.00066708	0.0203836	0.489	-0.0406189	0.0392847	0.999333	0.960195	1.04007
CCL18	Depression	Inverse variance weighted (fixed effects)	12	0.00277095	0.0124719	0.824177	-0.021674	0.0272159	1.00277	0.978559	1.02759
CCL18	Depression	Inverse variance weighted (multiplicative random effects)	12	0.00277095	0.0128326	0.829041	-0.0223809	0.0279228	1.00277	0.977868	1.02832
CCL18	Depression	Simple median	12	0.0021526	0.0223315	0.923209	-0.0416172	0.0459224	1.00215	0.959237	1.04699
CCL18	Depression	Weighted median	12	0.0119373	0.0161671	0.460288	-0.0197501	0.0436248	1.01201	0.980444	1.04459
CCL19	Depression	MR Egger	12	-0.00354783	0.0208531	0.868298	-0.04442	0.0373243	0.996458	0.956552	1.03803
CCL19	Depression	MR Egger (bootstrap)	12	-0.00920871	0.0218965	0.335	-0.0521259	0.0337085	0.990834	0.949209	1.03428
CCL19	Depression	Inverse variance weighted (fixed effects)	12	-0.00677139	0.0109417	0.536007	-0.028217	0.0146743	0.993251	0.972177	1.01478
CCL19	Depression	Inverse variance weighted (multiplicative random effects)	12	-0.00677139	0.0158648	0.669511	-0.0378663	0.0243236	0.993251	0.962842	1.02462
CCL19	Depression	Simple median	12	-0.0291775	0.022539	0.19548	-0.0733539	0.0149989	0.971244	0.929272	1.01511
CCL19	Depression	Weighted median	12	-0.00615162	0.0122121	0.614449	-0.0300873	0.017784	0.993867	0.970361	1.01794
CCL20	Depression	MR Egger	9	-0.0499504	0.0559251	0.40143	-0.159564	0.0596628	0.951277	0.852516	1.06148
CCL20	Depression	MR Egger (bootstrap)	9	-0.0127223	0.0506604	0.383	-0.112017	0.0865721	0.987358	0.894029	1.09043
CCL20	Depression	Inverse variance weighted (fixed effects)	9	-0.0522725	0.0223599	0.0193985	-0.0960979	-0.00844719	0.94907	0.908375	0.991588
CCL20	Depression	Inverse variance weighted (multiplicative random effects)	9	-0.0522725	0.0216387	0.0157049	-0.0946843	-0.00986077	0.94907	0.90966	0.990188
CCL20	Depression	Simple median	9	-0.0181729	0.0333003	0.585252	-0.0834415	0.0470956	0.981991	0.919945	1.04822
CCL20	Depression	Weighted median	9	-0.0277151	0.0293174	0.344482	-0.0851773	0.029747	0.972665	0.918349	1.03019
CCL5	Depression	MR Egger	18	-0.010585	0.0539804	0.847008	-0.116387	0.0952165	0.989471	0.890131	1.0999
CCL5	Depression	MR Egger (bootstrap)	18	0.0455409	0.0316291	0.069	-0.0164521	0.107534	1.04659	0.983683	1.11353
CCL5	Depression	Inverse variance weighted (fixed effects)	18	-0.0110922	0.015459	0.473048	-0.0413918	0.0192073	0.988969	0.959453	1.01939
CCL5	Depression	Inverse variance weighted (multiplicative random effects)	18	-0.0110922	0.0265103	0.675646	-0.0630524	0.040868	0.988969	0.938894	1.04171
CCL5	Depression	Simple median	18	-0.0328399	0.0294526	0.264846	-0.090567	0.0248872	0.967693	0.913413	1.0252
CCL5	Depression	Weighted median	18	-0.000185405	0.0221982	0.993336	-0.0436938	0.043323	0.999815	0.957247	1.04428
CDCP1	Depression	MR Egger	26	-0.0101673	0.0231217	0.664068	-0.0554858	0.0351513	0.989884	0.946025	1.03578
CDCP1	Depression	MR Egger (bootstrap)	26	-0.0187236	0.0198369	0.175	-0.0576038	0.0201567	0.981451	0.944024	1.02036
CDCP1	Depression	Inverse variance weighted (fixed effects)	26	-0.00686502	0.0118071	0.560951	-0.030007	0.016277	0.993158	0.970439	1.01641
CDCP1	Depression	Inverse variance weighted (multiplicative random effects)	26	-0.00686502	0.0126847	0.588368	-0.0317271	0.0179971	0.993158	0.968771	1.01816
CDCP1	Depression	Simple median	26	-0.0175794	0.0222521	0.42952	-0.0611935	0.0260347	0.982574	0.940641	1.02638
CDCP1	Depression	Weighted median	26	-0.00204274	0.0179408	0.909348	-0.0372067	0.0331212	0.997959	0.963477	1.03368
CDH15	Depression	MR Egger	18	-0.0106271	0.0109283	0.345302	-0.0320465	0.0107923	0.989429	0.968462	1.01085
CDH15	Depression	MR Egger (bootstrap)	18	-0.025101	0.0167944	0.062	-0.058018	0.00781602	0.975211	0.943633	1.00785
CDH15	Depression	Inverse variance weighted (fixed effects)	18	-0.0179879	0.00893288	0.0440435	-0.0354964	-0.000479483	0.982173	0.965126	0.999521
CDH15	Depression	Inverse variance weighted (multiplicative random effects)	18	-0.0179879	0.00851361	0.0346142	-0.0346746	-0.00130125	0.982173	0.96592	0.9987
CDH15	Depression	Simple median	18	-0.0301277	0.021166	0.15462	-0.071613	0.0113576	0.970322	0.930891	1.01142
CDH15	Depression	Weighted median	18	-0.0101117	0.0104583	0.333614	-0.03061	0.0103866	0.989939	0.969854	1.01044
CDHR2	Depression	MR Egger	23	-0.166282	0.0682007	0.0237356	-0.299955	-0.0326088	0.846807	0.740851	0.967917
CDHR2	Depression	MR Egger (bootstrap)	23	0.00092783	0.0449293	0.5	-0.0871335	0.0889892	1.00093	0.916555	1.09307
CDHR2	Depression	Inverse variance weighted (fixed effects)	23	-0.029	0.0194456	0.135872	-0.0671134	0.00911337	0.971416	0.935089	1.00916
CDHR2	Depression	Inverse variance weighted (multiplicative random effects)	23	-0.029	0.0247518	0.241344	-0.0775135	0.0195134	0.971416	0.925415	1.01971
CDHR2	Depression	Simple median	23	-0.036256	0.0300978	0.228355	-0.0952476	0.0227356	0.964393	0.909148	1.023
CDHR2	Depression	Weighted median	23	-0.0372605	0.0321959	0.247147	-0.100364	0.0258434	0.963425	0.904508	1.02618
CES1	Depression	MR Egger	31	0.00553977	0.0178214	0.758139	-0.0293902	0.0404697	1.00556	0.971037	1.0413
CES1	Depression	MR Egger (bootstrap)	31	0.0360143	0.0272232	0.094	-0.0173432	0.0893719	1.03667	0.982806	1.09349
CES1	Depression	Inverse variance weighted (fixed effects)	31	0.0169004	0.00932574	0.06995	-0.00137802	0.0351789	1.01704	0.998623	1.0358
CES1	Depression	Inverse variance weighted (multiplicative random effects)	31	0.0169004	0.0132645	0.202624	-0.00909799	0.0428989	1.01704	0.990943	1.04383
CES1	Depression	Simple median	31	0.0103082	0.0185953	0.579341	-0.0261385	0.046755	1.01036	0.9742	1.04787
CES1	Depression	Weighted median	31	-4.92425e-07	0.0130834	0.99997	-0.025644	0.025643	1	0.974682	1.02597
CHIT1	Depression	MR Egger	29	0.00874378	0.0100311	0.391076	-0.0109172	0.0284047	1.00878	0.989142	1.02881
CHIT1	Depression	MR Egger (bootstrap)	29	0.0142482	0.0117049	0.108	-0.00869339	0.0371898	1.01435	0.991344	1.03789
CHIT1	Depression	Inverse variance weighted (fixed effects)	29	0.00328409	0.00638736	0.607143	-0.00923513	0.0158033	1.00329	0.990807	1.01593
CHIT1	Depression	Inverse variance weighted (multiplicative random effects)	29	0.00328409	0.00745473	0.659547	-0.0113272	0.0178954	1.00329	0.988737	1.01806
CHIT1	Depression	Simple median	29	-0.0167289	0.0124193	0.177978	-0.0410707	0.00761294	0.98341	0.959761	1.00764
CHIT1	Depression	Weighted median	29	0.00387659	0.00894424	0.664711	-0.0136541	0.0214073	1.00388	0.986439	1.02164
CKB	Depression	MR Egger	9	-0.421763	0.231195	0.110872	-0.874905	0.0313795	0.65589	0.416902	1.03188
CKB	Depression	MR Egger (bootstrap)	9	-0.128395	0.149684	0.177	-0.421775	0.164986	0.879506	0.655881	1.17938
CKB	Depression	Inverse variance weighted (fixed effects)	9	-0.0737441	0.0279651	0.00836417	-0.128556	-0.0189325	0.928909	0.879365	0.981246
CKB	Depression	Inverse variance weighted (multiplicative random effects)	9	-0.0737441	0.0326204	0.0237794	-0.13768	-0.00980813	0.928909	0.871377	0.99024
CKB	Depression	Simple median	9	-0.0395514	0.0442215	0.371111	-0.126225	0.0471227	0.961221	0.881416	1.04825
CKB	Depression	Weighted median	9	-0.0517825	0.0404309	0.200276	-0.131027	0.0274621	0.949535	0.877194	1.02784
COL6A3	Depression	MR Egger	7	-0.231022	0.179863	0.25528	-0.583554	0.12151	0.793722	0.557912	1.1292
COL6A3	Depression	MR Egger (bootstrap)	7	-0.232694	0.140483	0.041	-0.508041	0.0426535	0.792396	0.601673	1.04358
COL6A3	Depression	Inverse variance weighted (fixed effects)	7	-0.0584416	0.0308544	0.0582109	-0.118916	0.00203311	0.943233	0.887882	1.00204
COL6A3	Depression	Inverse variance weighted (multiplicative random effects)	7	-0.0584416	0.0606168	0.334988	-0.177251	0.0603674	0.943233	0.83757	1.06223
COL6A3	Depression	Simple median	7	-0.0643349	0.0540574	0.233999	-0.170287	0.0416177	0.937691	0.843422	1.0425
COL6A3	Depression	Weighted median	7	-0.131263	0.0442877	0.00303802	-0.218067	-0.0444589	0.876987	0.804072	0.956515
CPM	Depression	MR Egger	24	-0.0394479	0.044644	0.386461	-0.12695	0.0480543	0.96132	0.880778	1.04923
CPM	Depression	MR Egger (bootstrap)	24	0.0741587	0.0452218	0.048	-0.014476	0.162793	1.07698	0.985628	1.17679
CPM	Depression	Inverse variance weighted (fixed effects)	24	0.0298885	0.0158358	0.0591054	-0.00114954	0.0609266	1.03034	0.998851	1.06282
CPM	Depression	Inverse variance weighted (multiplicative random effects)	24	0.0298885	0.0225386	0.184806	-0.0142872	0.0740643	1.03034	0.985814	1.07688
CPM	Depression	Simple median	24	0.0440397	0.0233244	0.0590075	-0.00167614	0.0897555	1.04502	0.998325	1.09391
CPM	Depression	Weighted median	24	0.046562	0.0235908	0.0484116	0.000324078	0.0927998	1.04766	1.00032	1.09724
CRH	Depression	MR Egger	59	-0.0171705	0.0142725	0.233933	-0.0451446	0.0108037	0.982976	0.955859	1.01086
CRH	Depression	MR Egger (bootstrap)	59	-0.0329522	0.0182997	0.025	-0.0688195	0.00291519	0.967585	0.933495	1.00292
CRH	Depression	Inverse variance weighted (fixed effects)	59	-0.000737118	0.00763839	0.923122	-0.0157084	0.0142341	0.999263	0.984414	1.01434
CRH	Depression	Inverse variance weighted (multiplicative random effects)	59	-0.000737118	0.00903698	0.934991	-0.0184496	0.0169754	0.999263	0.98172	1.01712
CRH	Depression	Simple median	59	-0.00762493	0.0133534	0.567993	-0.0337976	0.0185477	0.992404	0.966767	1.01872
CRH	Depression	Weighted median	59	-0.00721602	0.0119769	0.546845	-0.0306908	0.0162587	0.99281	0.969775	1.01639
DCXR	Depression	MR Egger	9	-0.185388	0.109891	0.135462	-0.400775	0.0299994	0.830782	0.669801	1.03045
DCXR	Depression	MR Egger (bootstrap)	9	-0.0630002	0.0546697	0.123	-0.170153	0.0441524	0.938943	0.843536	1.04514
DCXR	Depression	Inverse variance weighted (fixed effects)	9	-0.0500982	0.0243953	0.0400143	-0.097913	-0.00228343	0.951136	0.906728	0.997719
DCXR	Depression	Inverse variance weighted (multiplicative random effects)	9	-0.0500982	0.0284673	0.0784331	-0.105894	0.00569771	0.951136	0.89952	1.00571
DCXR	Depression	Simple median	9	-0.0600478	0.0356251	0.0918825	-0.129873	0.0097773	0.941719	0.878207	1.00983
DCXR	Depression	Weighted median	9	-0.0652755	0.0330908	0.0485391	-0.130133	-0.000417536	0.936809	0.877978	0.999583
DPY30	Depression	MR Egger	6	0.103871	0.136439	0.48889	-0.16355	0.371291	1.10946	0.849124	1.4496
DPY30	Depression	MR Egger (bootstrap)	6	-0.0360193	0.120126	0.377	-0.271466	0.199428	0.964622	0.762261	1.2207
DPY30	Depression	Inverse variance weighted (fixed effects)	6	0.0160207	0.040318	0.691103	-0.0630025	0.0950439	1.01615	0.938941	1.09971
DPY30	Depression	Inverse variance weighted (multiplicative random effects)	6	0.0160207	0.0574334	0.780288	-0.0965488	0.12859	1.01615	0.907966	1.13722
DPY30	Depression	Simple median	6	-0.0180266	0.0563945	0.749233	-0.12856	0.0925067	0.982135	0.879361	1.09692
DPY30	Depression	Weighted median	6	-0.0146068	0.0588039	0.803826	-0.129863	0.100649	0.985499	0.878216	1.10589
ECHS1	Depression	MR Egger	8	0.0174537	0.0252662	0.515517	-0.0320681	0.0669755	1.01761	0.968441	1.06927
ECHS1	Depression	MR Egger (bootstrap)	8	0.0230789	0.0478758	0.305	-0.0707576	0.116915	1.02335	0.931688	1.12402
ECHS1	Depression	Inverse variance weighted (fixed effects)	8	-0.0211686	0.018287	0.247038	-0.0570112	0.014674	0.979054	0.944583	1.01478
ECHS1	Depression	Inverse variance weighted (multiplicative random effects)	8	-0.0211686	0.0185383	0.253502	-0.0575037	0.0151665	0.979054	0.944118	1.01528
ECHS1	Depression	Simple median	8	-0.0633044	0.0386683	0.101607	-0.139094	0.0124855	0.938658	0.870146	1.01256
ECHS1	Depression	Weighted median	8	-0.00558643	0.0207167	0.787424	-0.0461912	0.0350184	0.994429	0.954859	1.03564
FABP1	Depression	MR Egger	6	0.0208095	0.0421042	0.64705	-0.0617148	0.103334	1.02103	0.940151	1.10886
FABP1	Depression	MR Egger (bootstrap)	6	0.022338	0.0212714	0.14	-0.0193541	0.06403	1.02259	0.980832	1.06612
FABP1	Depression	Inverse variance weighted (fixed effects)	6	0.00730337	0.0171891	0.670921	-0.0263872	0.040994	1.00733	0.973958	1.04185
FABP1	Depression	Inverse variance weighted (multiplicative random effects)	6	0.00730337	0.0245445	0.766042	-0.0408038	0.0554105	1.00733	0.960017	1.05697
FABP1	Depression	Simple median	6	-0.0238981	0.0436297	0.583864	-0.109412	0.061616	0.976385	0.896361	1.06355
FABP1	Depression	Weighted median	6	0.0160332	0.0178753	0.369747	-0.0190024	0.0510688	1.01616	0.981177	1.0524
FABP4	Depression	Inverse variance weighted (fixed effects)	2	-0.0394148	0.0390436	0.312731	-0.11594	0.0371106	0.961352	0.890528	1.03781
FABP4	Depression	Inverse variance weighted (multiplicative random effects)	2	-0.0394148	0.0127998	0.00207474	-0.0645025	-0.0143271	0.961352	0.937534	0.985775
FBP1	Depression	MR Egger	9	0.00475314	0.0278258	0.869199	-0.0497853	0.0592916	1.00476	0.951434	1.06108
FBP1	Depression	MR Egger (bootstrap)	9	-0.0332548	0.028488	0.123	-0.0890912	0.0225817	0.967292	0.914762	1.02284
FBP1	Depression	Inverse variance weighted (fixed effects)	9	-0.0129321	0.0155962	0.406999	-0.0435006	0.0176364	0.987151	0.957432	1.01779
FBP1	Depression	Inverse variance weighted (multiplicative random effects)	9	-0.0129321	0.0205076	0.5283	-0.0531269	0.0272627	0.987151	0.94826	1.02764
FBP1	Depression	Simple median	9	-0.0216733	0.0287696	0.451245	-0.0780618	0.0347151	0.97856	0.924907	1.03532
FBP1	Depression	Weighted median	9	-0.0169973	0.0178514	0.341018	-0.051986	0.0179914	0.983146	0.949342	1.01815
FCAMR	Depression	MR Egger	26	-0.0143144	0.0165814	0.396529	-0.046814	0.0181852	0.985788	0.954265	1.01835
FCAMR	Depression	MR Egger (bootstrap)	26	-0.037704	0.0174913	0.014	-0.0719869	-0.00342104	0.962998	0.930543	0.996585
FCAMR	Depression	Inverse variance weighted (fixed effects)	26	-0.0162612	0.00987482	0.0996127	-0.0356158	0.00309344	0.98387	0.965011	1.0031
FCAMR	Depression	Inverse variance weighted (multiplicative random effects)	26	-0.0162612	0.0106064	0.125239	-0.0370497	0.00452733	0.98387	0.963628	1.00454
FCAMR	Depression	Simple median	26	-0.0113025	0.0164487	0.491996	-0.043542	0.020937	0.988761	0.957392	1.02116
FCAMR	Depression	Weighted median	26	-0.0122852	0.0142167	0.387512	-0.0401501	0.0155796	0.98779	0.960645	1.0157
FGF21	Depression	MR Egger	6	0.103819	0.0813735	0.271064	-0.0556725	0.263311	1.1094	0.945849	1.30123
FGF21	Depression	MR Egger (bootstrap)	6	0.0951795	0.0295517	0	0.037258	0.153101	1.09986	1.03796	1.16544
FGF21	Depression	Inverse variance weighted (fixed effects)	6	0.0463774	0.0207584	0.0254735	0.00569082	0.0870639	1.04747	1.00571	1.09097
FGF21	Depression	Inverse variance weighted (multiplicative random effects)	6	0.0463774	0.0269148	0.0848671	-0.00637562	0.0991303	1.04747	0.993645	1.10421
FGF21	Depression	Simple median	6	-0.00768881	0.0392901	0.84485	-0.0846974	0.0693198	0.992341	0.91879	1.07178
FGF21	Depression	Weighted median	6	0.0639855	0.0263205	0.0150567	0.0123973	0.115574	1.06608	1.01247	1.12252
FOLR3	Depression	MR Egger	25	-0.00203578	0.0119171	0.865853	-0.0253933	0.0213218	0.997966	0.974926	1.02155
FOLR3	Depression	MR Egger (bootstrap)	25	-0.00623002	0.0224352	0.382	-0.050203	0.037743	0.993789	0.951036	1.03846
FOLR3	Depression	Inverse variance weighted (fixed effects)	25	-0.0169172	0.00844059	0.0450415	-0.0334607	-0.000373635	0.983225	0.967093	0.999626
FOLR3	Depression	Inverse variance weighted (multiplicative random effects)	25	-0.0169172	0.0110455	0.125623	-0.0385664	0.00473199	0.983225	0.962168	1.00474
FOLR3	Depression	Simple median	25	-0.0546437	0.0243581	0.0248744	-0.102386	-0.00690183	0.946822	0.902681	0.993122
FOLR3	Depression	Weighted median	25	-0.00559115	0.0103163	0.587838	-0.0258111	0.0146288	0.994424	0.974519	1.01474
FTCD	Depression	MR Egger	10	-0.0928602	0.0646187	0.188639	-0.219513	0.0337924	0.911321	0.80291	1.03437
FTCD	Depression	MR Egger (bootstrap)	10	0.00697955	0.0503186	0.451	-0.0916449	0.105604	1.007	0.912429	1.11138
FTCD	Depression	Inverse variance weighted (fixed effects)	10	-0.0102206	0.0238558	0.668335	-0.056978	0.0365367	0.989831	0.944615	1.03721
FTCD	Depression	Inverse variance weighted (multiplicative random effects)	10	-0.0102206	0.025429	0.687737	-0.0600614	0.0396201	0.989831	0.941707	1.04042
FTCD	Depression	Simple median	10	-0.0107662	0.0334949	0.747887	-0.0764162	0.0548839	0.989292	0.926431	1.05642
FTCD	Depression	Weighted median	10	-0.0100257	0.0322943	0.756221	-0.0733224	0.0532711	0.990024	0.929301	1.05472
FUOM	Depression	MR Egger	11	0.00832763	0.0336665	0.810183	-0.0576587	0.074314	1.00836	0.943972	1.07714
FUOM	Depression	MR Egger (bootstrap)	11	0.0191703	0.0484018	0.327	-0.0756973	0.114038	1.01936	0.927097	1.12079
FUOM	Depression	Inverse variance weighted (fixed effects)	11	-0.000331212	0.0181181	0.985415	-0.0358427	0.0351803	0.999669	0.964792	1.03581
FUOM	Depression	Inverse variance weighted (multiplicative random effects)	11	-0.000331212	0.0213623	0.98763	-0.0422014	0.041539	0.999669	0.958677	1.04241
FUOM	Depression	Simple median	11	-0.018675	0.0327315	0.568303	-0.0828287	0.0454786	0.981498	0.920509	1.04653
FUOM	Depression	Weighted median	11	0.0198227	0.0230205	0.389188	-0.0252975	0.0649429	1.02002	0.97502	1.0671
FURIN	Depression	MR Egger	6	0.136824	0.0795985	0.160751	-0.0191885	0.292837	1.14663	0.980994	1.34022
FURIN	Depression	MR Egger (bootstrap)	6	0.12334	0.0507053	0.003	0.0239577	0.222723	1.13127	1.02425	1.24947
FURIN	Depression	Inverse variance weighted (fixed effects)	6	0.0772453	0.0290813	0.00790308	0.0202459	0.134245	1.08031	1.02045	1.14367
FURIN	Depression	Inverse variance weighted (multiplicative random effects)	6	0.0772453	0.0189482	4.56861e-05	0.0401069	0.114384	1.08031	1.04092	1.12118
FURIN	Depression	Simple median	6	0.0498747	0.0419532	0.234512	-0.0323536	0.132103	1.05114	0.968164	1.14123
FURIN	Depression	Weighted median	6	0.0796022	0.0353832	0.0244668	0.0102512	0.148953	1.08286	1.0103	1.16062
GAL	Depression	MR Egger	56	-0.0126999	0.0211149	0.550046	-0.0540851	0.0286853	0.98738	0.947352	1.0291
GAL	Depression	MR Egger (bootstrap)	56	0.0327499	0.0211593	0.052	-0.00872233	0.0742221	1.03329	0.991316	1.07705
GAL	Depression	Inverse variance weighted (fixed effects)	56	-0.00662087	0.00925378	0.474314	-0.0247583	0.0115165	0.993401	0.975546	1.01158
GAL	Depression	Inverse variance weighted (multiplicative random effects)	56	-0.00662087	0.0122187	0.587912	-0.0305695	0.0173278	0.993401	0.969893	1.01748
GAL	Depression	Simple median	56	-0.0100451	0.0186265	0.589686	-0.046553	0.0264628	0.990005	0.954514	1.02682
GAL	Depression	Weighted median	56	-0.027115	0.0152118	0.0746679	-0.0569301	0.00270011	0.973249	0.94466	1.0027
GAST	Depression	MR Egger	14	-0.0396234	0.102217	0.70507	-0.239968	0.160722	0.961151	0.786653	1.17436
GAST	Depression	MR Egger (bootstrap)	14	-0.0164516	0.0451043	0.357	-0.104856	0.0719527	0.983683	0.900454	1.0746
GAST	Depression	Inverse variance weighted (fixed effects)	14	0.0388215	0.0200238	0.052529	-0.000425044	0.0780681	1.03958	0.999575	1.0812
GAST	Depression	Inverse variance weighted (multiplicative random effects)	14	0.0388215	0.0344019	0.259121	-0.0286062	0.106249	1.03958	0.971799	1.1121
GAST	Depression	Simple median	14	0.0463516	0.0311164	0.136325	-0.0146367	0.10734	1.04744	0.98547	1.11331
GAST	Depression	Weighted median	14	0.0360269	0.0289415	0.213199	-0.0206984	0.0927522	1.03668	0.979514	1.09719
GCG	Depression	MR Egger	7	-0.00231882	0.138436	0.987284	-0.273654	0.269017	0.997684	0.760595	1.30868
GCG	Depression	MR Egger (bootstrap)	7	0.0988069	0.0883312	0.126	-0.0743222	0.271936	1.10385	0.928373	1.3125
GCG	Depression	Inverse variance weighted (fixed effects)	7	0.0841127	0.0324183	0.00946992	0.0205729	0.147653	1.08775	1.02079	1.15911
GCG	Depression	Inverse variance weighted (multiplicative random effects)	7	0.0841127	0.0402564	0.0366694	0.0052102	0.163015	1.08775	1.00522	1.17705
GCG	Depression	Simple median	7	0.0189214	0.0495004	0.702278	-0.0780994	0.115942	1.0191	0.924872	1.12293
GCG	Depression	Weighted median	7	0.0247686	0.0478269	0.604543	-0.0689722	0.118509	1.02508	0.933353	1.12582
GDF15	Depression	MR Egger	16	-0.0143183	0.0311328	0.652642	-0.0753387	0.046702	0.985784	0.927429	1.04781
GDF15	Depression	MR Egger (bootstrap)	16	0.00597184	0.0196315	0.377	-0.0325059	0.0444496	1.00599	0.968017	1.04545
GDF15	Depression	Inverse variance weighted (fixed effects)	16	-0.0183803	0.0148066	0.214473	-0.0474011	0.0106406	0.981788	0.953705	1.0107
GDF15	Depression	Inverse variance weighted (multiplicative random effects)	16	-0.0183803	0.0196065	0.348522	-0.0568089	0.0200484	0.981788	0.944775	1.02025
GDF15	Depression	Simple median	16	-0.0109572	0.0336773	0.74491	-0.0769647	0.0550504	0.989103	0.925923	1.05659
GDF15	Depression	Weighted median	16	0.00431743	0.0173518	0.803502	-0.0296921	0.0383269	1.00433	0.970744	1.03907
GHRL	Depression	MR Egger	16	-0.0674373	0.0685059	0.341626	-0.201709	0.0668343	0.934786	0.817333	1.06912
GHRL	Depression	MR Egger (bootstrap)	16	-0.11211	0.0968763	0.12	-0.301988	0.0777673	0.893946	0.739347	1.08087
GHRL	Depression	Inverse variance weighted (fixed effects)	16	-0.0294703	0.0204766	0.150088	-0.0696044	0.0106638	0.97096	0.932763	1.01072
GHRL	Depression	Inverse variance weighted (multiplicative random effects)	16	-0.0294703	0.0228057	0.196275	-0.0741695	0.0152288	0.97096	0.928514	1.01535
GHRL	Depression	Simple median	16	-0.0500604	0.0296494	0.0913327	-0.108173	0.00805252	0.951172	0.897472	1.00809
GHRL	Depression	Weighted median	16	-0.0515771	0.030635	0.0922593	-0.111622	0.00846757	0.94973	0.894382	1.0085
GP2	Depression	MR Egger	27	-0.00925668	0.0164223	0.578003	-0.0414443	0.022931	0.990786	0.959403	1.0232
GP2	Depression	MR Egger (bootstrap)	27	-0.0140114	0.0102351	0.092	-0.0340721	0.00604931	0.986086	0.966502	1.00607
GP2	Depression	Inverse variance weighted (fixed effects)	27	-0.00175322	0.00819715	0.830639	-0.0178196	0.0143132	0.998248	0.982338	1.01442
GP2	Depression	Inverse variance weighted (multiplicative random effects)	27	-0.00175322	0.00985452	0.858793	-0.0210681	0.0175616	0.998248	0.979152	1.01772
GP2	Depression	Simple median	27	0.0152553	0.0191704	0.426162	-0.0223186	0.0528292	1.01537	0.977929	1.05425
GP2	Depression	Weighted median	27	-0.00373714	0.0118883	0.753252	-0.0270383	0.019564	0.99627	0.973324	1.01976
GPA33	Depression	MR Egger	31	-0.000742134	0.0225855	0.974012	-0.0450096	0.0435254	0.999258	0.955988	1.04449
GPA33	Depression	MR Egger (bootstrap)	31	-0.0437276	0.0193435	0.012	-0.0816409	-0.00581422	0.957215	0.921603	0.994203
GPA33	Depression	Inverse variance weighted (fixed effects)	31	-0.0148523	0.00970258	0.125829	-0.0338694	0.00416475	0.985257	0.966698	1.00417
GPA33	Depression	Inverse variance weighted (multiplicative random effects)	31	-0.0148523	0.0129078	0.249879	-0.0401517	0.010447	0.985257	0.960644	1.0105
GPA33	Depression	Simple median	31	-0.0192332	0.0167161	0.249905	-0.0519967	0.0135304	0.980951	0.949332	1.01362
GPA33	Depression	Weighted median	31	-0.0231496	0.0158807	0.144917	-0.0542758	0.00797652	0.977116	0.947171	1.00801
GRPEL1	Depression	MR Egger	7	-0.0790831	0.0992514	0.461711	-0.273616	0.11545	0.923963	0.760624	1.12238
GRPEL1	Depression	MR Egger (bootstrap)	7	0.000748151	0.145614	0.491	-0.284655	0.286152	1.00075	0.752273	1.33129
GRPEL1	Depression	Inverse variance weighted (fixed effects)	7	0.014473	0.0296939	0.62597	-0.043727	0.072673	1.01458	0.957215	1.07538
GRPEL1	Depression	Inverse variance weighted (multiplicative random effects)	7	0.014473	0.0326506	0.657571	-0.0495222	0.0784682	1.01458	0.951684	1.08163
GRPEL1	Depression	Simple median	7	-0.00246995	0.0428972	0.954085	-0.0865485	0.0816086	0.997533	0.917091	1.08503
GRPEL1	Depression	Weighted median	7	-0.00884459	0.0382968	0.817355	-0.0839062	0.0662171	0.991194	0.919517	1.06846
GSTA1	Depression	MR Egger	15	0.000779743	0.0228158	0.973256	-0.0439392	0.0454987	1.00078	0.957012	1.04655
GSTA1	Depression	MR Egger (bootstrap)	15	0.00253241	0.0185294	0.433	-0.0337853	0.0388501	1.00254	0.966779	1.03961
GSTA1	Depression	Inverse variance weighted (fixed effects)	15	-0.00683947	0.0128638	0.594944	-0.0320525	0.0183735	0.993184	0.968456	1.01854
GSTA1	Depression	Inverse variance weighted (multiplicative random effects)	15	-0.00683947	0.0130257	0.59953	-0.0323698	0.0186909	0.993184	0.968148	1.01887
GSTA1	Depression	Simple median	15	-0.0244674	0.0248353	0.324534	-0.0731446	0.0242099	0.97583	0.929466	1.02451
GSTA1	Depression	Weighted median	15	0.00068611	0.0155767	0.964867	-0.0298443	0.0312165	1.00069	0.970597	1.03171
GSTA3	Depression	MR Egger	10	0.00108174	0.0258274	0.967618	-0.04954	0.0517034	1.00108	0.951667	1.05306
GSTA3	Depression	MR Egger (bootstrap)	10	0.00799158	0.0187712	0.335	-0.0288	0.0447832	1.00802	0.971611	1.0458
GSTA3	Depression	Inverse variance weighted (fixed effects)	10	-0.00667818	0.0143831	0.642427	-0.034869	0.0215126	0.993344	0.965732	1.02175
GSTA3	Depression	Inverse variance weighted (multiplicative random effects)	10	-0.00667818	0.015807	0.672674	-0.03766	0.0243036	0.993344	0.96304	1.0246
GSTA3	Depression	Simple median	10	-0.0506079	0.0345328	0.142784	-0.118292	0.0170764	0.950651	0.888436	1.01722
GSTA3	Depression	Weighted median	10	-0.000723251	0.0157615	0.9634	-0.0316158	0.0301693	0.999277	0.968879	1.03063
GUSB	Depression	MR Egger	34	0.0313139	0.0270284	0.255211	-0.0216617	0.0842895	1.03181	0.978571	1.08794
GUSB	Depression	MR Egger (bootstrap)	34	0.0343232	0.019158	0.041	-0.00322648	0.0718728	1.03492	0.996779	1.07452
GUSB	Depression	Inverse variance weighted (fixed effects)	34	0.0207192	0.0104028	0.0464046	0.000329705	0.0411086	1.02094	1.00033	1.04197
GUSB	Depression	Inverse variance weighted (multiplicative random effects)	34	0.0207192	0.0145219	0.153651	-0.00774376	0.0491821	1.02094	0.992286	1.05041
GUSB	Depression	Simple median	34	-0.00891191	0.0183059	0.626376	-0.0447914	0.0269676	0.991128	0.956197	1.02733
GUSB	Depression	Weighted median	34	0.0282338	0.0166799	0.0905157	-0.00445881	0.0609263	1.02864	0.995551	1.06282
HAO1	Depression	MR Egger	13	-0.132512	0.0725928	0.0951841	-0.274794	0.00976975	0.875892	0.759729	1.00982
HAO1	Depression	MR Egger (bootstrap)	13	0.048793	0.0589352	0.2	-0.0667199	0.164306	1.05	0.935457	1.17857
HAO1	Depression	Inverse variance weighted (fixed effects)	13	0.0204207	0.0212619	0.336835	-0.0212526	0.0620941	1.02063	0.978972	1.06406
HAO1	Depression	Inverse variance weighted (multiplicative random effects)	13	0.0204207	0.0283959	0.472052	-0.0352352	0.0760766	1.02063	0.965378	1.07905
HAO1	Depression	Simple median	13	-0.00203814	0.0319209	0.94909	-0.0646032	0.0605269	0.997964	0.937439	1.0624
HAO1	Depression	Weighted median	13	-0.00621465	0.0291059	0.830922	-0.0632622	0.0508329	0.993805	0.938697	1.05215
HAVCR1	Depression	MR Egger	31	-0.0116698	0.0186406	0.536186	-0.0482054	0.0248658	0.988398	0.952938	1.02518
HAVCR1	Depression	MR Egger (bootstrap)	31	-0.0382739	0.0190335	0.019	-0.0755795	-0.000968305	0.962449	0.927206	0.999032
HAVCR1	Depression	Inverse variance weighted (fixed effects)	31	-0.0096465	0.0107114	0.367809	-0.0306408	0.0113478	0.9904	0.969824	1.01141
HAVCR1	Depression	Inverse variance weighted (multiplicative random effects)	31	-0.0096465	0.0114488	0.399466	-0.0320862	0.0127932	0.9904	0.968423	1.01288
HAVCR1	Depression	Simple median	31	0.00101791	0.0183627	0.955793	-0.034973	0.0370089	1.00102	0.965631	1.0377
HAVCR1	Depression	Weighted median	31	-0.0222503	0.0161769	0.168997	-0.053957	0.00945644	0.977995	0.947473	1.0095
HGF	Depression	MR Egger	13	0.00266478	0.0394234	0.947322	-0.0746051	0.0799346	1.00267	0.92811	1.08322
HGF	Depression	MR Egger (bootstrap)	13	0.0107776	0.040069	0.391	-0.0677577	0.0893128	1.01084	0.934487	1.09342
HGF	Depression	Inverse variance weighted (fixed effects)	13	0.0156168	0.0189341	0.409486	-0.021494	0.0527276	1.01574	0.978735	1.05414
HGF	Depression	Inverse variance weighted (multiplicative random effects)	13	0.0156168	0.0139122	0.26164	-0.0116512	0.0428848	1.01574	0.988416	1.04382
HGF	Depression	Simple median	13	0.00539143	0.0276114	0.845189	-0.048727	0.0595098	1.00541	0.952441	1.06132
HGF	Depression	Weighted median	13	0.00334832	0.0244129	0.890909	-0.0445009	0.0511976	1.00335	0.956475	1.05253
HNMT	Depression	MR Egger	25	0.026366	0.0159317	0.111522	-0.00486025	0.0575922	1.02672	0.995152	1.05928
HNMT	Depression	MR Egger (bootstrap)	25	0.0480148	0.0161585	0.002	0.0163441	0.0796854	1.04919	1.01648	1.08295
HNMT	Depression	Inverse variance weighted (fixed effects)	25	0.0326631	0.00894002	0.000258605	0.0151407	0.0501855	1.0332	1.01526	1.05147
HNMT	Depression	Inverse variance weighted (multiplicative random effects)	25	0.0326631	0.0100707	0.00118116	0.0129246	0.0524016	1.0332	1.01301	1.0538
HNMT	Depression	Simple median	25	0.0396701	0.0169968	0.0195968	0.00635644	0.0729838	1.04047	1.00638	1.07571
HNMT	Depression	Weighted median	25	0.0219689	0.0131742	0.0954002	-0.00385246	0.0477903	1.02221	0.996155	1.04895
HSD11B1	Depression	MR Egger	19	-0.0222852	0.0313333	0.486585	-0.0836985	0.039128	0.977961	0.919709	1.0399
HSD11B1	Depression	MR Egger (bootstrap)	19	0.0459146	0.0377767	0.103	-0.0281276	0.119957	1.04699	0.972264	1.12745
HSD11B1	Depression	Inverse variance weighted (fixed effects)	19	-0.0127837	0.0119295	0.283895	-0.0361655	0.010598	0.987298	0.964481	1.01065
HSD11B1	Depression	Inverse variance weighted (multiplicative random effects)	19	-0.0127837	0.0215744	0.553488	-0.0550695	0.029502	0.987298	0.946419	1.02994
HSD11B1	Depression	Simple median	19	-0.020415	0.0199457	0.306057	-0.0595087	0.0186786	0.979792	0.942227	1.01885
HSD11B1	Depression	Weighted median	19	-0.0136016	0.0174614	0.436007	-0.047826	0.0206227	0.98649	0.9533	1.02084
IGFBP1	Depression	MR Egger	3	0.0864566	0.488935	0.888581	-0.871856	1.04477	1.0903	0.418175	2.84274
IGFBP1	Depression	MR Egger (bootstrap)	3	0.321121	0.218096	0.036	-0.106348	0.74859	1.37867	0.899112	2.11402
IGFBP1	Depression	Inverse variance weighted (fixed effects)	3	0.0602419	0.0375934	0.109054	-0.0134412	0.133925	1.06209	0.986649	1.14331
IGFBP1	Depression	Inverse variance weighted (multiplicative random effects)	3	0.0602419	0.0779096	0.439388	-0.0924609	0.212945	1.06209	0.911685	1.23732
IGFBP1	Depression	Simple median	3	0.0902374	0.0695344	0.194378	-0.04605	0.226525	1.09443	0.954994	1.25423
IGFBP1	Depression	Weighted median	3	0.106994	0.0522609	0.0406285	0.00456244	0.209425	1.11293	1.00457	1.23297
IGFBP2	Depression	MR Egger	10	-0.425587	0.223745	0.0936637	-0.864127	0.0129537	0.653386	0.421419	1.01304
IGFBP2	Depression	MR Egger (bootstrap)	10	-0.141797	0.13968	0.145	-0.41557	0.131975	0.867797	0.659964	1.14108
IGFBP2	Depression	Inverse variance weighted (fixed effects)	10	-0.0638459	0.0267222	0.016883	-0.116221	-0.0114704	0.93815	0.890278	0.988595
IGFBP2	Depression	Inverse variance weighted (multiplicative random effects)	10	-0.0638459	0.0312742	0.0412024	-0.125143	-0.00254846	0.93815	0.88237	0.997455
IGFBP2	Depression	Simple median	10	-0.033783	0.0389751	0.38606	-0.110174	0.0426082	0.966781	0.895678	1.04353
IGFBP2	Depression	Weighted median	10	-0.0374963	0.0380484	0.324383	-0.112071	0.0370785	0.963198	0.893981	1.03777
IGFBP4	Depression	MR Egger	5	-0.256631	0.269011	0.410474	-0.783893	0.270632	0.773654	0.456625	1.31079
IGFBP4	Depression	MR Egger (bootstrap)	5	-0.164823	0.224867	0.217	-0.605561	0.275916	0.848044	0.545768	1.31774
IGFBP4	Depression	Inverse variance weighted (fixed effects)	5	-0.0783931	0.0411085	0.0565231	-0.158966	0.00217955	0.924601	0.853026	1.00218
IGFBP4	Depression	Inverse variance weighted (multiplicative random effects)	5	-0.0783931	0.0278401	0.00486503	-0.13296	-0.0238266	0.924601	0.8755	0.976455
IGFBP4	Depression	Simple median	5	-0.0963376	0.0534591	0.0715327	-0.201117	0.0084422	0.908157	0.817816	1.00848
IGFBP4	Depression	Weighted median	5	-0.0969658	0.0493283	0.0493307	-0.193649	-0.00028228	0.907587	0.823947	0.999718
IGSF9	Depression	MR Egger	15	0.0125252	0.0245816	0.618916	-0.0356547	0.0607051	1.0126	0.964973	1.06259
IGSF9	Depression	MR Egger (bootstrap)	15	0.0433651	0.0253168	0.047	-0.0062558	0.092986	1.04432	0.993764	1.09745
IGSF9	Depression	Inverse variance weighted (fixed effects)	15	0.0252496	0.0127607	0.0478497	0.000238638	0.0502605	1.02557	1.00024	1.05155
IGSF9	Depression	Inverse variance weighted (multiplicative random effects)	15	0.0252496	0.0149483	0.091195	-0.00404908	0.0545483	1.02557	0.995959	1.05606
IGSF9	Depression	Simple median	15	0.0471024	0.0243138	0.0527125	-0.000552676	0.0947575	1.04823	0.999447	1.09939
IGSF9	Depression	Weighted median	15	0.0102045	0.0171417	0.551643	-0.0233933	0.0438023	1.01026	0.976878	1.04478
IL12A_IL12B	Depression	MR Egger	51	0.0112767	0.0220092	0.610698	-0.0318613	0.0544147	1.01134	0.968641	1.05592
IL12A_IL12B	Depression	MR Egger (bootstrap)	51	-0.000822313	0.0113877	0.476	-0.0231421	0.0214975	0.999178	0.977124	1.02173
IL12A_IL12B	Depression	Inverse variance weighted (fixed effects)	51	-0.00354564	0.00765557	0.643261	-0.0185506	0.0114593	0.996461	0.98162	1.01153
IL12A_IL12B	Depression	Inverse variance weighted (multiplicative random effects)	51	-0.00354564	0.0126168	0.778692	-0.0282746	0.0211834	0.996461	0.972121	1.02141
IL12A_IL12B	Depression	Simple median	51	0.00581801	0.0148377	0.694977	-0.0232639	0.0348999	1.00583	0.977005	1.03552
IL12A_IL12B	Depression	Weighted median	51	0.00698283	0.0122491	0.568632	-0.0170255	0.0309911	1.00701	0.983119	1.03148
IL1RAP	Depression	MR Egger	23	0.00501976	0.0126649	0.695844	-0.0198035	0.029843	1.00503	0.980391	1.03029
IL1RAP	Depression	MR Egger (bootstrap)	23	0.00455858	0.0137954	0.374	-0.0224804	0.0315976	1.00457	0.97777	1.0321
IL1RAP	Depression	Inverse variance weighted (fixed effects)	23	-0.00292145	0.00909499	0.748047	-0.0207476	0.0149047	0.997083	0.979466	1.01502
IL1RAP	Depression	Inverse variance weighted (multiplicative random effects)	23	-0.00292145	0.00870836	0.737265	-0.0199898	0.0141469	0.997083	0.980209	1.01425
IL1RAP	Depression	Simple median	23	-0.020952	0.0167	0.20962	-0.053684	0.01178	0.979266	0.947732	1.01185
IL1RAP	Depression	Weighted median	23	0.00160384	0.0127169	0.899638	-0.0233213	0.026529	1.00161	0.976949	1.02688
IL1RN	Depression	MR Egger	9	0.0235837	0.0353683	0.526259	-0.0457382	0.0929055	1.02386	0.955292	1.09736
IL1RN	Depression	MR Egger (bootstrap)	9	0.0251841	0.0250966	0.155	-0.0240052	0.0743734	1.0255	0.976281	1.07721
IL1RN	Depression	Inverse variance weighted (fixed effects)	9	-0.00650187	0.0167791	0.698387	-0.0393888	0.0263851	0.993519	0.961377	1.02674
IL1RN	Depression	Inverse variance weighted (multiplicative random effects)	9	-0.00650187	0.0207879	0.754455	-0.0472462	0.0342425	0.993519	0.953852	1.03484
IL1RN	Depression	Simple median	9	-0.0590105	0.0393295	0.133507	-0.136096	0.0180753	0.942697	0.872759	1.01824
IL1RN	Depression	Weighted median	9	0.00316412	0.0195506	0.87143	-0.035155	0.0414832	1.00317	0.965456	1.04236
IL6	Depression	MR Egger	4	0.0278411	0.0369584	0.529868	-0.0445974	0.10028	1.02823	0.956382	1.10548
IL6	Depression	MR Egger (bootstrap)	4	0.0198709	0.0251061	0.225	-0.029337	0.0690788	1.02007	0.971089	1.07152
IL6	Depression	Inverse variance weighted (fixed effects)	4	0.0106895	0.0190282	0.574273	-0.0266058	0.0479847	1.01075	0.973745	1.04915
IL6	Depression	Inverse variance weighted (multiplicative random effects)	4	0.0106895	0.0184417	0.562161	-0.0254563	0.0468352	1.01075	0.974865	1.04795
IL6	Depression	Simple median	4	0.0205966	0.0427588	0.630023	-0.0632105	0.104404	1.02081	0.938746	1.11005
IL6	Depression	Weighted median	4	0.0154869	0.0198575	0.435448	-0.0234338	0.0544075	1.01561	0.976839	1.05591
IL7R	Depression	MR Egger	59	0.0037309	0.00903243	0.681115	-0.0139727	0.0214345	1.00374	0.986124	1.02167
IL7R	Depression	MR Egger (bootstrap)	59	-0.00891031	0.00849533	0.152	-0.0255612	0.00774054	0.991129	0.974763	1.00777
IL7R	Depression	Inverse variance weighted (fixed effects)	59	0.00860317	0.00551641	0.118864	-0.00220899	0.0194153	1.00864	0.997793	1.01961
IL7R	Depression	Inverse variance weighted (multiplicative random effects)	59	0.00860317	0.00660318	0.192614	-0.00433906	0.0215454	1.00864	0.99567	1.02178
IL7R	Depression	Simple median	59	0.0341371	0.0124018	0.00591239	0.00982965	0.0584446	1.03473	1.00988	1.06019
IL7R	Depression	Weighted median	59	-0.000608308	0.00869668	0.944236	-0.0176538	0.0164372	0.999392	0.982501	1.01657
INHBC	Depression	MR Egger	28	0.00585831	0.0231683	0.802366	-0.0395516	0.0512682	1.00588	0.96122	1.05261
INHBC	Depression	MR Egger (bootstrap)	28	0.00699795	0.012949	0.311	-0.0183821	0.032378	1.00702	0.981786	1.03291
INHBC	Depression	Inverse variance weighted (fixed effects)	28	0.00374766	0.00868294	0.666023	-0.0132709	0.0207662	1.00375	0.986817	1.02098
INHBC	Depression	Inverse variance weighted (multiplicative random effects)	28	0.00374766	0.0140822	0.790141	-0.0238534	0.0313488	1.00375	0.976429	1.03185
INHBC	Depression	Simple median	28	0.00283902	0.0163328	0.862005	-0.0291734	0.0348514	1.00284	0.971248	1.03547
INHBC	Depression	Weighted median	28	0.00288548	0.0127106	0.820413	-0.0220273	0.0277982	1.00289	0.978214	1.02819
INSL3	Depression	Inverse variance weighted (fixed effects)	2	0.166302	0.0777378	0.0324141	0.0139358	0.318668	1.18093	1.01403	1.37529
INSL3	Depression	Inverse variance weighted (multiplicative random effects)	2	0.166302	0.0689712	0.015901	0.0311184	0.301485	1.18093	1.03161	1.35187
KIR2DS4	Depression	MR Egger	18	-0.00244204	0.0121838	0.843668	-0.0263224	0.0214383	0.997561	0.974021	1.02167
KIR2DS4	Depression	MR Egger (bootstrap)	18	0.00349924	0.0133311	0.404	-0.0226298	0.0296283	1.00351	0.977624	1.03007
KIR2DS4	Depression	Inverse variance weighted (fixed effects)	18	-0.0167253	0.00716515	0.0195821	-0.030769	-0.00268163	0.983414	0.9697	0.997322
KIR2DS4	Depression	Inverse variance weighted (multiplicative random effects)	18	-0.0167253	0.00881691	0.0578331	-0.0340065	0.00055581	0.983414	0.966565	1.00056
KIR2DS4	Depression	Simple median	18	-0.0249014	0.0142717	0.0810185	-0.052874	0.00307118	0.975406	0.9485	1.00308
KIR2DS4	Depression	Weighted median	18	-0.00539763	0.00988207	0.584926	-0.0247665	0.0139712	0.994617	0.975538	1.01407
KLK1	Depression	MR Egger	49	-0.0212419	0.00982849	0.0358025	-0.0405057	-0.00197805	0.978982	0.960304	0.998024
KLK1	Depression	MR Egger (bootstrap)	49	-0.0162681	0.00919264	0.034	-0.0342857	0.00174948	0.983864	0.966295	1.00175
KLK1	Depression	Inverse variance weighted (fixed effects)	49	-0.0095657	0.00647309	0.139471	-0.0222529	0.00312155	0.99048	0.977993	1.00313
KLK1	Depression	Inverse variance weighted (multiplicative random effects)	49	-0.0095657	0.00677517	0.157987	-0.022845	0.00371364	0.99048	0.977414	1.00372
KLK1	Depression	Simple median	49	-0.00830157	0.0120852	0.492133	-0.0319886	0.0153854	0.991733	0.968518	1.0155
KLK1	Depression	Weighted median	49	-0.0163659	0.00913362	0.0731608	-0.0342678	0.00153604	0.983767	0.966313	1.00154
KRT18	Depression	MR Egger	9	-0.0546325	0.0701474	0.461595	-0.192121	0.0828563	0.946833	0.825207	1.08639
KRT18	Depression	MR Egger (bootstrap)	9	-0.0314467	0.0691769	0.314	-0.167033	0.10414	0.969043	0.846171	1.10976
KRT18	Depression	Inverse variance weighted (fixed effects)	9	-0.0273209	0.0235903	0.246806	-0.0735579	0.0189161	0.973049	0.929082	1.0191
KRT18	Depression	Inverse variance weighted (multiplicative random effects)	9	-0.0273209	0.032201	0.396188	-0.090435	0.0357931	0.973049	0.913534	1.03644
KRT18	Depression	Simple median	9	-0.0276292	0.0352399	0.433021	-0.0966994	0.041441	0.972749	0.907829	1.04231
KRT18	Depression	Weighted median	9	-0.0175155	0.0330124	0.595715	-0.0822199	0.0471889	0.982637	0.921069	1.04832
LDLR	Depression	MR Egger	20	0.00969303	0.033188	0.773577	-0.0553554	0.0747414	1.00974	0.946149	1.07761
LDLR	Depression	MR Egger (bootstrap)	20	0.0692341	0.0208553	0.001	0.0283577	0.11011	1.07169	1.02876	1.1164
LDLR	Depression	Inverse variance weighted (fixed effects)	20	0.0390445	0.0124571	0.00172257	0.0146285	0.0634604	1.03982	1.01474	1.06552
LDLR	Depression	Inverse variance weighted (multiplicative random effects)	20	0.0390445	0.0199107	0.0498813	1.9515e-05	0.0780695	1.03982	1.00002	1.0812
LDLR	Depression	Simple median	20	0.0298506	0.0227111	0.188723	-0.014663	0.0743643	1.0303	0.985444	1.0772
LDLR	Depression	Weighted median	20	0.0182006	0.0168455	0.279944	-0.0148165	0.0512178	1.01837	0.985293	1.05255
LECT2	Depression	MR Egger	36	0.00342968	0.0113709	0.76478	-0.0188574	0.0257167	1.00344	0.981319	1.02605
LECT2	Depression	MR Egger (bootstrap)	36	-0.0145587	0.0120255	0.117	-0.0381286	0.00901116	0.985547	0.962589	1.00905
LECT2	Depression	Inverse variance weighted (fixed effects)	36	0.00150502	0.00689562	0.827228	-0.0120104	0.0150204	1.00151	0.988061	1.01513
LECT2	Depression	Inverse variance weighted (multiplicative random effects)	36	0.00150502	0.00894967	0.866453	-0.0160363	0.0190464	1.00151	0.984092	1.01923
LECT2	Depression	Simple median	36	0.00770582	0.0133888	0.564926	-0.0185363	0.033948	1.00774	0.981634	1.03453
LECT2	Depression	Weighted median	36	-0.0012619	0.00959556	0.895373	-0.0200692	0.0175454	0.998739	0.980131	1.0177
LEP	Depression	MR Egger	4	2.30876	0.776627	0.0969739	0.786567	3.83094	10.0619	2.19585	46.1061
LEP	Depression	MR Egger (bootstrap)	4	0.443496	0.39732	0.098	-0.335251	1.22224	1.55814	0.715159	3.39479
LEP	Depression	Inverse variance weighted (fixed effects)	4	0.0494292	0.0527295	0.348548	-0.0539206	0.152779	1.05067	0.947507	1.16507
LEP	Depression	Inverse variance weighted (multiplicative random effects)	4	0.0494292	0.114671	0.66643	-0.175326	0.274184	1.05067	0.839183	1.31546
LEP	Depression	Simple median	4	-0.0514106	0.0755028	0.495929	-0.199396	0.0965748	0.949889	0.819225	1.10139
LEP	Depression	Weighted median	4	-0.0499417	0.0776771	0.520263	-0.202189	0.102305	0.951285	0.816941	1.10772
MEP1B	Depression	MR Egger	55	0.0214105	0.00935828	0.0261627	0.00306831	0.0397528	1.02164	1.00307	1.04055
MEP1B	Depression	MR Egger (bootstrap)	55	0.02889	0.00887823	0	0.0114887	0.0462914	1.02931	1.01155	1.04738
MEP1B	Depression	Inverse variance weighted (fixed effects)	55	0.0165269	0.00497851	0.000901297	0.00676904	0.0262848	1.01666	1.00679	1.02663
MEP1B	Depression	Inverse variance weighted (multiplicative random effects)	55	0.0165269	0.00760556	0.02978	0.00162002	0.0314338	1.01666	1.00162	1.03193
MEP1B	Depression	Simple median	55	0.0130876	0.0107725	0.224404	-0.00802659	0.0342017	1.01317	0.992006	1.03479
MEP1B	Depression	Weighted median	55	0.0239809	0.00804908	0.00288874	0.00820471	0.0397571	1.02427	1.00824	1.04056
MFAP5	Depression	MR Egger	3	-0.298343	0.492853	0.653465	-1.26434	0.66765	0.742047	0.282427	1.94965
MFAP5	Depression	MR Egger (bootstrap)	3	0.184495	0.100844	0.023	-0.0131585	0.382148	1.20261	0.986928	1.46543
MFAP5	Depression	Inverse variance weighted (fixed effects)	3	0.105215	0.0378149	0.00539644	0.0310977	0.179332	1.11095	1.03159	1.19642
MFAP5	Depression	Inverse variance weighted (multiplicative random effects)	3	0.105215	0.0317674	0.000926167	0.0429509	0.167479	1.11095	1.04389	1.18232
MFAP5	Depression	Simple median	3	0.0751587	0.0528941	0.155338	-0.0285138	0.178831	1.07806	0.971889	1.19582
MFAP5	Depression	Weighted median	3	0.0823854	0.0456066	0.0708504	-0.00700358	0.171774	1.08587	0.993021	1.18741
MME	Depression	MR Egger	43	-0.0356218	0.0197705	0.0789389	-0.074372	0.00312841	0.965005	0.928326	1.00313
MME	Depression	MR Egger (bootstrap)	43	-0.0411993	0.0122858	0	-0.0652796	-0.0171191	0.959638	0.936806	0.983027
MME	Depression	Inverse variance weighted (fixed effects)	43	-0.0391455	0.0083964	3.12873e-06	-0.0556025	-0.0226886	0.961611	0.945915	0.977567
MME	Depression	Inverse variance weighted (multiplicative random effects)	43	-0.0391455	0.0115193	0.00067817	-0.0617234	-0.0165677	0.961611	0.940143	0.983569
MME	Depression	Simple median	43	-0.0461643	0.0152852	0.00252609	-0.0761232	-0.0162053	0.954885	0.926702	0.983925
MME	Depression	Weighted median	43	-0.0412398	0.0135363	0.00231433	-0.0677709	-0.0147087	0.959599	0.934475	0.985399
MSR1	Depression	MR Egger	29	-0.014083	0.0333641	0.676294	-0.0794765	0.0513106	0.986016	0.9236	1.05265
MSR1	Depression	MR Egger (bootstrap)	29	-0.0362615	0.0271529	0.079	-0.0894813	0.0169582	0.964388	0.914405	1.0171
MSR1	Depression	Inverse variance weighted (fixed effects)	29	-0.0236458	0.0118042	0.0451598	-0.0467821	-0.00050951	0.976632	0.954295	0.999491
MSR1	Depression	Inverse variance weighted (multiplicative random effects)	29	-0.0236458	0.0185134	0.201523	-0.0599321	0.0126405	0.976632	0.941829	1.01272
MSR1	Depression	Simple median	29	-0.0229318	0.0196428	0.243033	-0.0614317	0.0155681	0.977329	0.940417	1.01569
MSR1	Depression	Weighted median	29	-0.0153575	0.0168939	0.363323	-0.0484696	0.0177547	0.98476	0.952686	1.01791
MUC16	Depression	MR Egger	8	0.0381798	0.0281739	0.224165	-0.0170411	0.0934007	1.03892	0.983103	1.0979
MUC16	Depression	MR Egger (bootstrap)	8	0.045014	0.0302212	0.074	-0.0142195	0.104248	1.04604	0.985881	1.10988
MUC16	Depression	Inverse variance weighted (fixed effects)	8	-0.00232676	0.017418	0.893732	-0.0364659	0.0318124	0.997676	0.964191	1.03232
MUC16	Depression	Inverse variance weighted (multiplicative random effects)	8	-0.00232676	0.0194139	0.904602	-0.040378	0.0357245	0.997676	0.960426	1.03637
MUC16	Depression	Simple median	8	-0.0392742	0.0310369	0.205726	-0.100107	0.021558	0.961487	0.904741	1.02179
MUC16	Depression	Weighted median	8	0.0157474	0.0203077	0.43808	-0.0240557	0.0555505	1.01587	0.976231	1.05712
MVK	Depression	MR Egger	3	0.0548923	2.67656	0.986946	-5.19116	5.30094	1.05643	0.00556557	200.525
MVK	Depression	MR Egger (bootstrap)	3	-0.0392387	0.345992	0.428	-0.717382	0.638905	0.961521	0.488028	1.8944
MVK	Depression	Inverse variance weighted (fixed effects)	3	0.00522968	0.058888	0.929235	-0.110191	0.12065	1.00524	0.895663	1.12823
MVK	Depression	Inverse variance weighted (multiplicative random effects)	3	0.00522968	0.107345	0.961144	-0.205166	0.215626	1.00524	0.814512	1.24064
MVK	Depression	Simple median	3	-0.0283826	0.100617	0.777878	-0.225592	0.168826	0.972016	0.798044	1.18391
MVK	Depression	Weighted median	3	-0.0391829	0.0870462	0.65261	-0.209794	0.131428	0.961575	0.810752	1.14046
OBP2B	Depression	MR Egger	29	0.0226515	0.0192675	0.250005	-0.0151128	0.0604158	1.02291	0.985001	1.06228
OBP2B	Depression	MR Egger (bootstrap)	29	0.0243595	0.0250297	0.163	-0.0246987	0.0734176	1.02466	0.975604	1.07618
OBP2B	Depression	Inverse variance weighted (fixed effects)	29	0.0180382	0.0112313	0.10826	-0.00397519	0.0400516	1.0182	0.996033	1.04086
OBP2B	Depression	Inverse variance weighted (multiplicative random effects)	29	0.0180382	0.0143214	0.207839	-0.0100317	0.0461081	1.0182	0.990018	1.04719
OBP2B	Depression	Simple median	29	0.012865	0.0224209	0.566105	-0.0310799	0.05681	1.01295	0.969398	1.05845
OBP2B	Depression	Weighted median	29	0.0103481	0.016257	0.524432	-0.0215157	0.0422118	1.0104	0.978714	1.04312
OXT	Depression	MR Egger	23	0.0156259	0.0236162	0.515383	-0.0306618	0.0619137	1.01575	0.969803	1.06387
OXT	Depression	MR Egger (bootstrap)	23	0.0299489	0.0286822	0.137	-0.0262683	0.086166	1.0304	0.974074	1.08999
OXT	Depression	Inverse variance weighted (fixed effects)	23	-0.00609646	0.0125926	0.628293	-0.0307779	0.018585	0.993922	0.969691	1.01876
OXT	Depression	Inverse variance weighted (multiplicative random effects)	23	-0.00609646	0.0148035	0.680469	-0.0351114	0.0229185	0.993922	0.965498	1.02318
OXT	Depression	Simple median	23	0.011667	0.0210971	0.580255	-0.0296834	0.0530173	1.01174	0.970753	1.05445
OXT	Depression	Weighted median	23	0.0105199	0.0174488	0.546575	-0.0236797	0.0447195	1.01058	0.976598	1.04573
PALM2	Depression	MR Egger	9	0.0643647	0.0295039	0.0654888	0.00653716	0.122192	1.06648	1.00656	1.12997
PALM2	Depression	MR Egger (bootstrap)	9	0.0294215	0.023559	0.102	-0.0167542	0.0755971	1.02986	0.983385	1.07853
PALM2	Depression	Inverse variance weighted (fixed effects)	9	0.0123864	0.0166063	0.455737	-0.0201619	0.0449347	1.01246	0.98004	1.04596
PALM2	Depression	Inverse variance weighted (multiplicative random effects)	9	0.0123864	0.0208697	0.552839	-0.0285182	0.0532909	1.01246	0.971885	1.05474
PALM2	Depression	Simple median	9	-0.0234434	0.0384512	0.542065	-0.0988078	0.0519209	0.976829	0.905917	1.05329
PALM2	Depression	Weighted median	9	0.0227881	0.0194828	0.242139	-0.0153981	0.0609744	1.02305	0.98472	1.06287
PCBD1	Depression	MR Egger	11	-0.00717958	0.041062	0.86507	-0.087661	0.0733019	0.992846	0.916071	1.07606
PCBD1	Depression	MR Egger (bootstrap)	11	0.00823159	0.0256579	0.368	-0.042058	0.0585212	1.00827	0.958814	1.06027
PCBD1	Depression	Inverse variance weighted (fixed effects)	11	-0.00272659	0.018	0.879599	-0.0380065	0.0325533	0.997277	0.962707	1.03309
PCBD1	Depression	Inverse variance weighted (multiplicative random effects)	11	-0.00272659	0.019526	0.888946	-0.0409976	0.0355444	0.997277	0.959831	1.03618
PCBD1	Depression	Simple median	11	-0.020448	0.0287631	0.47714	-0.0768238	0.0359277	0.97976	0.926053	1.03658
PCBD1	Depression	Weighted median	11	0.00123046	0.0226069	0.956594	-0.043079	0.0455399	1.00123	0.957836	1.04659
PLAT	Depression	MR Egger	5	-0.0703694	0.115669	0.585911	-0.29708	0.156341	0.932049	0.742985	1.16923
PLAT	Depression	MR Egger (bootstrap)	5	0.228649	0.0862013	0.004	0.0596949	0.397604	1.2569	1.06151	1.48825
PLAT	Depression	Inverse variance weighted (fixed effects)	5	0.0166979	0.0317779	0.599266	-0.0455868	0.0789826	1.01684	0.955437	1.08219
PLAT	Depression	Inverse variance weighted (multiplicative random effects)	5	0.0166979	0.0510808	0.74375	-0.0834205	0.116816	1.01684	0.919964	1.12391
PLAT	Depression	Simple median	5	0.0786184	0.054048	0.145779	-0.0273157	0.184552	1.08179	0.973054	1.20268
PLAT	Depression	Weighted median	5	0.0729945	0.0456887	0.110121	-0.0165552	0.162544	1.07572	0.983581	1.1765
PLTP	Depression	MR Egger	24	0.0234166	0.0240446	0.340704	-0.0237109	0.070544	1.02369	0.976568	1.07309
PLTP	Depression	MR Egger (bootstrap)	24	-0.0142179	0.0189365	0.227	-0.0513335	0.0228977	0.985883	0.949962	1.02316
PLTP	Depression	Inverse variance weighted (fixed effects)	24	-0.018363	0.010612	0.0835597	-0.0391625	0.00243657	0.981805	0.961594	1.00244
PLTP	Depression	Inverse variance weighted (multiplicative random effects)	24	-0.018363	0.0163911	0.262586	-0.0504895	0.0137636	0.981805	0.950764	1.01386
PLTP	Depression	Simple median	24	-0.027791	0.019723	0.158816	-0.0664482	0.0108661	0.972592	0.935711	1.01093
PLTP	Depression	Weighted median	24	-0.0114635	0.016266	0.480962	-0.0433448	0.0204177	0.988602	0.957581	1.02063
PNLIPRP2	Depression	MR Egger	32	-0.0118778	0.00939314	0.215778	-0.0302884	0.00653271	0.988192	0.970166	1.00655
PNLIPRP2	Depression	MR Egger (bootstrap)	32	0.0115558	0.0100012	0.121	-0.00804658	0.0311582	1.01162	0.991986	1.03165
PNLIPRP2	Depression	Inverse variance weighted (fixed effects)	32	-0.00237002	0.00656893	0.718254	-0.0152451	0.0105051	0.997633	0.98487	1.01056
PNLIPRP2	Depression	Inverse variance weighted (multiplicative random effects)	32	-0.00237002	0.00762751	0.756013	-0.0173199	0.0125799	0.997633	0.982829	1.01266
PNLIPRP2	Depression	Simple median	32	0.000154311	0.0146112	0.991574	-0.0284837	0.0287923	1.00015	0.971918	1.02921
PNLIPRP2	Depression	Weighted median	32	-0.00564953	0.00875908	0.518933	-0.0228173	0.0115183	0.994366	0.977441	1.01158
PON3	Depression	MR Egger	20	0.0108291	0.0206885	0.607055	-0.0297203	0.0513785	1.01089	0.970717	1.05272
PON3	Depression	MR Egger (bootstrap)	20	-0.0272121	0.018854	0.063	-0.0641659	0.00974165	0.973155	0.937849	1.00979
PON3	Depression	Inverse variance weighted (fixed effects)	20	-0.00292484	0.0107793	0.78613	-0.0240522	0.0182025	0.997079	0.976235	1.01837
PON3	Depression	Inverse variance weighted (multiplicative random effects)	20	-0.00292484	0.0125182	0.815259	-0.0274605	0.0216108	0.997079	0.972913	1.02185
PON3	Depression	Simple median	20	-0.00547953	0.018989	0.772916	-0.042698	0.031739	0.994535	0.958201	1.03225
PON3	Depression	Weighted median	20	-0.0067876	0.0155313	0.662091	-0.0372289	0.0236537	0.993235	0.963456	1.02394
PRAP1	Depression	MR Egger	14	-0.0036046	0.0184664	0.848504	-0.0397987	0.0325895	0.996402	0.960983	1.03313
PRAP1	Depression	MR Egger (bootstrap)	14	-0.0218506	0.0258805	0.199	-0.0725764	0.0288752	0.978386	0.929995	1.0293
PRAP1	Depression	Inverse variance weighted (fixed effects)	14	-0.000751828	0.0108663	0.944839	-0.0220498	0.0205461	0.999248	0.978192	1.02076
PRAP1	Depression	Inverse variance weighted (multiplicative random effects)	14	-0.000751828	0.0132338	0.954696	-0.0266902	0.0251865	0.999248	0.973663	1.02551
PRAP1	Depression	Simple median	14	0.000768355	0.0211071	0.970961	-0.0406017	0.0421384	1.00077	0.960212	1.04304
PRAP1	Depression	Weighted median	14	0.00315795	0.0160813	0.844318	-0.0283615	0.0346774	1.00316	0.972037	1.03529
PSCA	Depression	MR Egger	36	-0.0025946	0.0091481	0.77842	-0.0205249	0.0153357	0.997409	0.979684	1.01545
PSCA	Depression	MR Egger (bootstrap)	36	-0.00050065	0.0107047	0.469	-0.0214819	0.0204806	0.999499	0.978747	1.02069
PSCA	Depression	Inverse variance weighted (fixed effects)	36	-0.00656061	0.00602312	0.276049	-0.0183659	0.0052447	0.993461	0.981802	1.00526
PSCA	Depression	Inverse variance weighted (multiplicative random effects)	36	-0.00656061	0.0065309	0.315114	-0.0193612	0.00623994	0.993461	0.980825	1.00626
PSCA	Depression	Simple median	36	-0.0207215	0.0123644	0.0937584	-0.0449557	0.00351277	0.979492	0.95604	1.00352
PSCA	Depression	Weighted median	36	-0.00523223	0.00987669	0.596282	-0.0245906	0.0141261	0.994781	0.975709	1.01423
PSPN	Depression	MR Egger	26	-0.0730029	0.0773222	0.354507	-0.224554	0.0785485	0.929598	0.798872	1.08172
PSPN	Depression	MR Egger (bootstrap)	26	-0.043282	0.0520206	0.21	-0.145242	0.0586784	0.957641	0.864813	1.06043
PSPN	Depression	Inverse variance weighted (fixed effects)	26	-0.0121216	0.0216695	0.575899	-0.0545937	0.0303506	0.987952	0.94687	1.03082
PSPN	Depression	Inverse variance weighted (multiplicative random effects)	26	-0.0121216	0.021925	0.580355	-0.0550945	0.0308514	0.987952	0.946396	1.03133
PSPN	Depression	Simple median	26	-0.0209593	0.0302907	0.488977	-0.0803291	0.0384106	0.979259	0.922813	1.03916
PSPN	Depression	Weighted median	26	-0.019358	0.0303567	0.523679	-0.0788572	0.0401412	0.980828	0.924172	1.04096
PTGR1	Depression	MR Egger	20	0.0200154	0.0120077	0.112844	-0.00351972	0.0435505	1.02022	0.996486	1.04451
PTGR1	Depression	MR Egger (bootstrap)	20	0.00722753	0.0159802	0.324	-0.0240937	0.0385487	1.00725	0.976194	1.0393
PTGR1	Depression	Inverse variance weighted (fixed effects)	20	0.0140701	0.00879813	0.109772	-0.00317419	0.0313145	1.01417	0.996831	1.03181
PTGR1	Depression	Inverse variance weighted (multiplicative random effects)	20	0.0140701	0.007718	0.0682987	-0.00105713	0.0291974	1.01417	0.998943	1.02963
PTGR1	Depression	Simple median	20	-0.00031842	0.0159046	0.984027	-0.0314915	0.0308547	0.999682	0.968999	1.03134
PTGR1	Depression	Weighted median	20	0.0100608	0.0127877	0.431424	-0.0150031	0.0351247	1.01011	0.985109	1.03575
PTS	Depression	MR Egger	5	0.178516	0.126079	0.251768	-0.068599	0.425631	1.19544	0.933701	1.53056
PTS	Depression	MR Egger (bootstrap)	5	-0.0346959	0.0761982	0.323	-0.184045	0.114653	0.965899	0.831899	1.12148
PTS	Depression	Inverse variance weighted (fixed effects)	5	-0.0145405	0.0360746	0.686898	-0.0852466	0.0561656	0.985565	0.918286	1.05777
PTS	Depression	Inverse variance weighted (multiplicative random effects)	5	-0.0145405	0.0442457	0.742435	-0.101262	0.0721811	0.985565	0.903696	1.07485
PTS	Depression	Simple median	5	-0.0104799	0.0496871	0.832952	-0.107867	0.0869069	0.989575	0.897747	1.0908
PTS	Depression	Weighted median	5	-0.00786281	0.0473798	0.868194	-0.100727	0.0850016	0.992168	0.90418	1.08872
RARRES2	Depression	MR Egger	7	-0.0978199	0.0353645	0.0395501	-0.167134	-0.0285055	0.906812	0.846086	0.971897
RARRES2	Depression	MR Egger (bootstrap)	7	-0.0307339	0.0254269	0.115	-0.0805707	0.0191029	0.969734	0.92259	1.01929
RARRES2	Depression	Inverse variance weighted (fixed effects)	7	0.0412127	0.0194074	0.0337071	0.00317423	0.0792511	1.04207	1.00318	1.08248
RARRES2	Depression	Inverse variance weighted (multiplicative random effects)	7	0.0412127	0.0410893	0.315859	-0.0393223	0.121748	1.04207	0.961441	1.12947
RARRES2	Depression	Simple median	7	0.201736	0.0534244	0.000159296	0.0970246	0.306448	1.22353	1.10189	1.35859
RARRES2	Depression	Weighted median	7	0.0207456	0.0229085	0.365157	-0.0241551	0.0656463	1.02096	0.976134	1.06785
RBP5	Depression	MR Egger	7	0.178816	0.145012	0.272341	-0.105407	0.46304	1.1958	0.899958	1.5889
RBP5	Depression	MR Egger (bootstrap)	7	-0.0817636	0.0741097	0.137	-0.227019	0.0634913	0.92149	0.796906	1.06555
RBP5	Depression	Inverse variance weighted (fixed effects)	7	-0.0693739	0.0307895	0.0242484	-0.129721	-0.00902655	0.932978	0.87834	0.991014
RBP5	Depression	Inverse variance weighted (multiplicative random effects)	7	-0.0693739	0.047289	0.142371	-0.16206	0.0233127	0.932978	0.85039	1.02359
RBP5	Depression	Simple median	7	-0.0768098	0.0443518	0.0833041	-0.163739	0.0101198	0.926066	0.848963	1.01017
RBP5	Depression	Weighted median	7	-0.0631185	0.0416034	0.129229	-0.144661	0.0184242	0.938832	0.865315	1.01859
REN	Depression	MR Egger	13	0.0315696	0.0702984	0.662093	-0.106215	0.169355	1.03207	0.899231	1.18454
REN	Depression	MR Egger (bootstrap)	13	-0.0571737	0.070463	0.213	-0.195281	0.0809338	0.94443	0.822603	1.0843
REN	Depression	Inverse variance weighted (fixed effects)	13	-0.0280922	0.0232139	0.226223	-0.0735915	0.0174071	0.972299	0.929051	1.01756
REN	Depression	Inverse variance weighted (multiplicative random effects)	13	-0.0280922	0.01805	0.119623	-0.0634701	0.00728571	0.972299	0.938502	1.00731
REN	Depression	Simple median	13	-0.0354848	0.030278	0.241211	-0.0948297	0.0238601	0.965137	0.909528	1.02415
REN	Depression	Weighted median	13	-0.0355715	0.0300619	0.2367	-0.0944928	0.0233498	0.965054	0.909834	1.02362
RTN4R	Depression	MR Egger	18	-0.029268	0.0198225	0.159218	-0.06812	0.00958402	0.971156	0.934148	1.00963
RTN4R	Depression	MR Egger (bootstrap)	18	-0.00734802	0.0148945	0.307	-0.0365413	0.0218452	0.992679	0.964118	1.02209
RTN4R	Depression	Inverse variance weighted (fixed effects)	18	0.0155455	0.0104035	0.135106	-0.00484523	0.0359363	1.01567	0.995166	1.03659
RTN4R	Depression	Inverse variance weighted (multiplicative random effects)	18	0.0155455	0.0143746	0.279493	-0.0126287	0.0437197	1.01567	0.987451	1.04469
RTN4R	Depression	Simple median	18	0.056818	0.0271148	0.0361302	0.00367295	0.109963	1.05846	1.00368	1.11624
RTN4R	Depression	Weighted median	18	0.00702138	0.0129235	0.58692	-0.0183086	0.0323514	1.00705	0.981858	1.03288
SCGB3A2	Depression	MR Egger	27	0.0384255	0.0316474	0.236026	-0.0236034	0.100454	1.03917	0.976673	1.10567
SCGB3A2	Depression	MR Egger (bootstrap)	27	0.0218364	0.0299846	0.216	-0.0369334	0.0806063	1.02208	0.96374	1.08394
SCGB3A2	Depression	Inverse variance weighted (fixed effects)	27	-0.0140031	0.0117048	0.23156	-0.0369445	0.00893838	0.986095	0.96373	1.00898
SCGB3A2	Depression	Inverse variance weighted (multiplicative random effects)	27	-0.0140031	0.0152593	0.35879	-0.0439113	0.0159052	0.986095	0.957039	1.01603
SCGB3A2	Depression	Simple median	27	-0.0369612	0.0197792	0.0616661	-0.0757285	0.00180606	0.963714	0.927068	1.00181
SCGB3A2	Depression	Weighted median	27	-0.0096966	0.0184945	0.600071	-0.0459457	0.0265525	0.99035	0.955094	1.02691
SCLY	Depression	MR Egger	15	-0.0337294	0.0688014	0.632132	-0.16858	0.101121	0.966833	0.844863	1.10641
SCLY	Depression	MR Egger (bootstrap)	15	-0.0320518	0.043456	0.236	-0.117226	0.0531221	0.968456	0.889385	1.05456
SCLY	Depression	Inverse variance weighted (fixed effects)	15	-0.0204214	0.0208494	0.327346	-0.0612862	0.0204434	0.979786	0.940554	1.02065
SCLY	Depression	Inverse variance weighted (multiplicative random effects)	15	-0.0204214	0.0237732	0.390336	-0.067017	0.0261742	0.979786	0.935179	1.02652
SCLY	Depression	Simple median	15	-0.031351	0.0305649	0.305024	-0.0912582	0.0285562	0.969135	0.912782	1.02897
SCLY	Depression	Weighted median	15	-0.0169255	0.0297187	0.569001	-0.0751743	0.0413232	0.983217	0.927582	1.04219
SHBG	Depression	MR Egger	26	-0.0317202	0.0325372	0.339339	-0.0954932	0.0320527	0.968778	0.908925	1.03257
SHBG	Depression	MR Egger (bootstrap)	26	-0.0364944	0.0202811	0.041	-0.0762454	0.0032566	0.964164	0.926589	1.00326
SHBG	Depression	Inverse variance weighted (fixed effects)	26	-0.00802058	0.0121465	0.509049	-0.0318277	0.0157866	0.992012	0.968673	1.01591
SHBG	Depression	Inverse variance weighted (multiplicative random effects)	26	-0.00802058	0.0190301	0.673414	-0.0453196	0.0292785	0.992012	0.955692	1.02971
SHBG	Depression	Simple median	26	0.0148611	0.0230885	0.519796	-0.0303923	0.0601145	1.01497	0.970065	1.06196
SHBG	Depression	Weighted median	26	-0.0214634	0.0179688	0.232288	-0.0566823	0.0137554	0.978765	0.944894	1.01385
SNCG	Depression	MR Egger	24	0.00212545	0.0145728	0.885367	-0.0264372	0.0306881	1.00213	0.973909	1.03116
SNCG	Depression	MR Egger (bootstrap)	24	0.000252562	0.0119169	0.468	-0.0231045	0.0236096	1.00025	0.97716	1.02389
SNCG	Depression	Inverse variance weighted (fixed effects)	24	-0.0011804	0.00780544	0.879796	-0.0164791	0.0141183	0.99882	0.983656	1.01422
SNCG	Depression	Inverse variance weighted (multiplicative random effects)	24	-0.0011804	0.00937817	0.899838	-0.0195616	0.0172008	0.99882	0.980628	1.01735
SNCG	Depression	Simple median	24	0.0030557	0.0137458	0.824079	-0.023886	0.0299974	1.00306	0.976397	1.03045
SNCG	Depression	Weighted median	24	0.00100752	0.0104484	0.92318	-0.0194713	0.0214863	1.00101	0.980717	1.02172
SORD	Depression	MR Egger	7	-0.0787125	0.0651466	0.280978	-0.2064	0.0489748	0.924306	0.813508	1.05019
SORD	Depression	MR Egger (bootstrap)	7	-0.00493135	0.0497109	0.466	-0.102365	0.092502	0.995081	0.9027	1.09692
SORD	Depression	Inverse variance weighted (fixed effects)	7	-0.0426546	0.0226267	0.0594101	-0.0870028	0.0016937	0.958242	0.916674	1.0017
SORD	Depression	Inverse variance weighted (multiplicative random effects)	7	-0.0426546	0.0372029	0.251572	-0.115572	0.0302631	0.958242	0.890856	1.03073
SORD	Depression	Simple median	7	-0.0637443	0.0347986	0.0669806	-0.13195	0.00446103	0.938245	0.876385	1.00447
SORD	Depression	Weighted median	7	-0.0461985	0.0267898	0.0846205	-0.0987065	0.00630941	0.954852	0.906009	1.00633
SSC4D	Depression	MR Egger	20	0.00103951	0.0172363	0.952574	-0.0327436	0.0348226	1.00104	0.967787	1.03544
SSC4D	Depression	MR Egger (bootstrap)	20	-0.0098821	0.0273763	0.382	-0.0635396	0.0437754	0.990167	0.938437	1.04475
SSC4D	Depression	Inverse variance weighted (fixed effects)	20	-0.00123654	0.0113167	0.912991	-0.0234172	0.0209442	0.998764	0.976855	1.02117
SSC4D	Depression	Inverse variance weighted (multiplicative random effects)	20	-0.00123654	0.01251	0.921262	-0.0257562	0.0232831	0.998764	0.974573	1.02356
SSC4D	Depression	Simple median	20	-0.00797607	0.0185618	0.667412	-0.0443573	0.0284051	0.992056	0.956612	1.02881
SSC4D	Depression	Weighted median	20	0.00221657	0.014152	0.87554	-0.0255214	0.0299546	1.00222	0.974802	1.03041
TDGF1	Depression	MR Egger	66	-0.00514219	0.00904023	0.571475	-0.022861	0.0125767	0.994871	0.977398	1.01266
TDGF1	Depression	MR Egger (bootstrap)	66	-0.00624458	0.00759214	0.197	-0.0211252	0.00863601	0.993775	0.979096	1.00867
TDGF1	Depression	Inverse variance weighted (fixed effects)	66	-0.00390013	0.00432172	0.366819	-0.0123707	0.00457045	0.996107	0.987705	1.00458
TDGF1	Depression	Inverse variance weighted (multiplicative random effects)	66	-0.00390013	0.00616462	0.526953	-0.0159828	0.00818252	0.996107	0.984144	1.00822
TDGF1	Depression	Simple median	66	0.00112717	0.00860939	0.895836	-0.0157472	0.0180016	1.00113	0.984376	1.01816
TDGF1	Depression	Weighted median	66	-0.00425765	0.00710054	0.548757	-0.0181747	0.00965941	0.995751	0.981989	1.00971
TIMP3	Depression	MR Egger	41	0.00044959	0.0139427	0.974441	-0.0268781	0.0277773	1.00045	0.97348	1.02817
TIMP3	Depression	MR Egger (bootstrap)	41	0.00275301	0.0144566	0.423	-0.0255819	0.0310879	1.00276	0.974743	1.03158
TIMP3	Depression	Inverse variance weighted (fixed effects)	41	-0.0070446	0.00741162	0.341868	-0.0215714	0.00748217	0.99298	0.97866	1.00751
TIMP3	Depression	Inverse variance weighted (multiplicative random effects)	41	-0.0070446	0.00973315	0.469205	-0.0261216	0.0120324	0.99298	0.974217	1.01211
TIMP3	Depression	Simple median	41	-0.0271455	0.0134805	0.0440425	-0.0535673	-0.000723718	0.97322	0.947842	0.999277
TIMP3	Depression	Weighted median	41	-0.00105633	0.0107094	0.921427	-0.0220468	0.0199341	0.998944	0.978194	1.02013
TMPRSS15	Depression	MR Egger	14	-0.0202798	0.0266429	0.461251	-0.0724999	0.0319402	0.979924	0.930066	1.03246
TMPRSS15	Depression	MR Egger (bootstrap)	14	-0.0132565	0.0203476	0.264	-0.0531377	0.0266247	0.986831	0.948249	1.02698
TMPRSS15	Depression	Inverse variance weighted (fixed effects)	14	-0.0136255	0.0128672	0.289632	-0.0388453	0.0115943	0.986467	0.9619	1.01166
TMPRSS15	Depression	Inverse variance weighted (multiplicative random effects)	14	-0.0136255	0.0141522	0.335656	-0.0413638	0.0141128	0.986467	0.95948	1.01421
TMPRSS15	Depression	Simple median	14	-0.0330101	0.0237164	0.163962	-0.0794942	0.013474	0.967529	0.923583	1.01357
TMPRSS15	Depression	Weighted median	14	-0.0101651	0.0185533	0.583771	-0.0465295	0.0261994	0.989886	0.954536	1.02655
TNFRSF11A	Depression	MR Egger	25	0.0291107	0.0158025	0.0783825	-0.00186218	0.0600836	1.02954	0.99814	1.06193
TNFRSF11A	Depression	MR Egger (bootstrap)	25	0.0282083	0.0157003	0.03	-0.00256431	0.0589809	1.02861	0.997439	1.06075
TNFRSF11A	Depression	Inverse variance weighted (fixed effects)	25	0.0086239	0.00973197	0.375541	-0.0104508	0.0276986	1.00866	0.989604	1.02809
TNFRSF11A	Depression	Inverse variance weighted (multiplicative random effects)	25	0.0086239	0.0106625	0.418627	-0.0122746	0.0295224	1.00866	0.9878	1.02996
TNFRSF11A	Depression	Simple median	25	-0.00256127	0.0193617	0.894759	-0.0405102	0.0353877	0.997442	0.960299	1.03602
TNFRSF11A	Depression	Weighted median	25	0.0238091	0.0154112	0.122365	-0.00639686	0.0540151	1.02409	0.993624	1.0555
TSPAN8	Depression	MR Egger	34	-0.00121182	0.0213311	0.95505	-0.0430207	0.0405971	0.998789	0.957892	1.04143
TSPAN8	Depression	MR Egger (bootstrap)	34	-0.0225126	0.0139293	0.054	-0.0498141	0.00478878	0.977739	0.951406	1.0048
TSPAN8	Depression	Inverse variance weighted (fixed effects)	34	-0.00192453	0.0090651	0.831872	-0.0196921	0.0158431	0.998077	0.9805	1.01597
TSPAN8	Depression	Inverse variance weighted (multiplicative random effects)	34	-0.00192453	0.0128224	0.880692	-0.0270564	0.0232073	0.998077	0.973306	1.02348
TSPAN8	Depression	Simple median	34	0.0160426	0.0177565	0.366273	-0.0187602	0.0508453	1.01617	0.981415	1.05216
TSPAN8	Depression	Weighted median	34	-0.0102739	0.0140427	0.4644	-0.0377976	0.0172497	0.989779	0.962908	1.0174
UMOD	Depression	MR Egger	48	0.000302694	0.0114383	0.979002	-0.0221163	0.0227217	1.0003	0.978126	1.02298
UMOD	Depression	MR Egger (bootstrap)	48	-0.00882939	0.0127532	0.252	-0.0338257	0.0161669	0.991209	0.96674	1.0163
UMOD	Depression	Inverse variance weighted (fixed effects)	48	0.00457754	0.00645138	0.477987	-0.00806717	0.0172223	1.00459	0.991965	1.01737
UMOD	Depression	Inverse variance weighted (multiplicative random effects)	48	0.00457754	0.00921211	0.619256	-0.0134782	0.0226333	1.00459	0.986612	1.02289
UMOD	Depression	Simple median	48	0.0197856	0.0129557	0.126717	-0.00560752	0.0451787	1.01998	0.994408	1.04621
UMOD	Depression	Weighted median	48	-0.00345032	0.00941726	0.71408	-0.0219081	0.0150075	0.996556	0.97833	1.01512
UPB1	Depression	MR Egger	7	-0.0140819	0.139225	0.923366	-0.286962	0.258798	0.986017	0.75054	1.29537
UPB1	Depression	MR Egger (bootstrap)	7	0.0613718	0.0770677	0.202	-0.089681	0.212425	1.06329	0.914223	1.23667
UPB1	Depression	Inverse variance weighted (fixed effects)	7	0.0311721	0.0318008	0.326973	-0.0311575	0.0935017	1.03166	0.969323	1.09801
UPB1	Depression	Inverse variance weighted (multiplicative random effects)	7	0.0311721	0.0379794	0.411781	-0.0432676	0.105612	1.03166	0.957655	1.11139
UPB1	Depression	Simple median	7	-0.00450791	0.0470815	0.923722	-0.0967876	0.0877718	0.995502	0.907749	1.09174
UPB1	Depression	Weighted median	7	-0.00664147	0.0434544	0.878526	-0.0918122	0.0785292	0.993381	0.912276	1.08169
VNN1	Depression	MR Egger	44	0.00122186	0.0111443	0.913217	-0.0206209	0.0230647	1.00122	0.97959	1.02333
VNN1	Depression	MR Egger (bootstrap)	44	0.01586	0.0104153	0.06	-0.00455402	0.036274	1.01599	0.995456	1.03694
VNN1	Depression	Inverse variance weighted (fixed effects)	44	0.00670225	0.00672665	0.319069	-0.00648198	0.0198865	1.00672	0.993539	1.02009
VNN1	Depression	Inverse variance weighted (multiplicative random effects)	44	0.00670225	0.00838841	0.424297	-0.00973905	0.0231435	1.00672	0.990308	1.02341
VNN1	Depression	Simple median	44	-0.0126037	0.0130236	0.333166	-0.0381299	0.0129226	0.987475	0.962588	1.01301
VNN1	Depression	Weighted median	44	0.00556038	0.00936449	0.552664	-0.012794	0.0239148	1.00558	0.987287	1.0242
VSIG4	Depression	MR Egger	15	-0.181036	0.152283	0.255776	-0.47951	0.117438	0.834406	0.619087	1.12461
VSIG4	Depression	MR Egger (bootstrap)	15	0.0714111	0.092382	0.219	-0.109658	0.25248	1.07402	0.896141	1.28721
VSIG4	Depression	Inverse variance weighted (fixed effects)	15	0.00756801	0.0218649	0.729249	-0.0352873	0.0504233	1.0076	0.965328	1.05172
VSIG4	Depression	Inverse variance weighted (multiplicative random effects)	15	0.00756801	0.0431889	0.860899	-0.0770823	0.0922183	1.0076	0.925814	1.0966
VSIG4	Depression	Simple median	15	-0.054786	0.0369936	0.138617	-0.127293	0.0177213	0.946688	0.880475	1.01788
VSIG4	Depression	Weighted median	15	-0.0551984	0.0350343	0.115129	-0.123866	0.0134689	0.946297	0.883499	1.01356
Albumin	Depression	MR Egger	182	-0.0296815	0.0396415	0.454986	-0.107379	0.0480158	0.970755	0.898185	1.04919
Albumin	Depression	MR Egger (bootstrap)	182	-0.0106158	0.0370476	0.382	-0.083229	0.0619974	0.98944	0.92014	1.06396
Albumin	Depression	Inverse variance weighted (fixed effects)	182	-0.00840239	0.0152942	0.582743	-0.0383791	0.0215743	0.991633	0.962348	1.02181
Albumin	Depression	Inverse variance weighted (multiplicative random effects)	182	-0.00840239	0.0211139	0.690664	-0.0497857	0.032981	0.991633	0.951433	1.03353
Albumin	Depression	Simple median	182	-0.00131976	0.0276232	0.961894	-0.0554612	0.0528217	0.998681	0.946049	1.05424
Albumin	Depression	Weighted median	182	-0.0323245	0.0280962	0.24994	-0.087393	0.022744	0.968192	0.916317	1.023
Average_Diameter_for_VLDL_Particles	Depression	MR Egger	52	0.0457835	0.0285703	0.115348	-0.0102143	0.101781	1.04685	0.989838	1.10714
Average_Diameter_for_VLDL_Particles	Depression	MR Egger (bootstrap)	52	0.0919203	0.0262067	0	0.0405552	0.143285	1.09628	1.04139	1.15406
Average_Diameter_for_VLDL_Particles	Depression	Inverse variance weighted (fixed effects)	52	0.0330061	0.0131984	0.0123923	0.00713732	0.058875	1.03356	1.00716	1.06064
Average_Diameter_for_VLDL_Particles	Depression	Inverse variance weighted (multiplicative random effects)	52	0.0330061	0.0171924	0.0548824	-0.000691032	0.0667033	1.03356	0.999309	1.06898
Average_Diameter_for_VLDL_Particles	Depression	Simple median	52	0.0110209	0.0220715	0.617549	-0.0322393	0.054281	1.01108	0.968275	1.05578
Average_Diameter_for_VLDL_Particles	Depression	Weighted median	52	0.0164215	0.0198982	0.409217	-0.0225791	0.055422	1.01656	0.977674	1.05699
Gamma_glutamyltransferase_levels	Depression	MR Egger	242	0.00552633	0.0306234	0.856943	-0.0544955	0.0655481	1.00554	0.946963	1.06774
Gamma_glutamyltransferase_levels	Depression	MR Egger (bootstrap)	242	0.0249775	0.0226012	0.129	-0.0193209	0.0692759	1.02529	0.980865	1.07173
Gamma_glutamyltransferase_levels	Depression	Inverse variance weighted (fixed effects)	242	0.0340551	0.0125914	0.00683797	0.00937598	0.0587342	1.03464	1.00942	1.06049
Gamma_glutamyltransferase_levels	Depression	Inverse variance weighted (multiplicative random effects)	242	0.0340551	0.0164095	0.0379559	0.00189251	0.0662177	1.03464	1.00189	1.06846
Gamma_glutamyltransferase_levels	Depression	Simple median	242	0.0176555	0.0222111	0.426672	-0.0258781	0.0611892	1.01781	0.974454	1.0631
Gamma_glutamyltransferase_levels	Depression	Weighted median	242	-0.0036816	0.02167	0.865094	-0.0461549	0.0387917	0.996325	0.954894	1.03955
Monounsaturated_Fatty_Acids	Depression	MR Egger	48	0.0535652	0.0456344	0.246521	-0.0358782	0.143009	1.05503	0.964758	1.15374
Monounsaturated_Fatty_Acids	Depression	MR Egger (bootstrap)	48	0.0585036	0.0291683	0.024	0.00133384	0.115673	1.06025	1.00133	1.12263
Monounsaturated_Fatty_Acids	Depression	Inverse variance weighted (fixed effects)	48	0.0324743	0.015055	0.0310025	0.00296646	0.0619822	1.03301	1.00297	1.06394
Monounsaturated_Fatty_Acids	Depression	Inverse variance weighted (multiplicative random effects)	48	0.0324743	0.0249969	0.193898	-0.0165196	0.0814682	1.03301	0.983616	1.08488
Monounsaturated_Fatty_Acids	Depression	Simple median	48	0.00633396	0.0267446	0.812787	-0.0460854	0.0587533	1.00635	0.95496	1.06051
Monounsaturated_Fatty_Acids	Depression	Weighted median	48	0.0114712	0.0247112	0.642497	-0.0369627	0.0599051	1.01154	0.963712	1.06174
Platelet_count	Depression	MR Egger	310	-0.0214067	0.0192934	0.268064	-0.0592218	0.0164083	0.978821	0.942498	1.01654
Platelet_count	Depression	MR Egger (bootstrap)	310	-0.0200553	0.015473	0.104	-0.0503823	0.0102718	0.980145	0.950866	1.01032
Platelet_count	Depression	Inverse variance weighted (fixed effects)	310	0.00426753	0.00867177	0.622636	-0.0127291	0.0212642	1.00428	0.987352	1.02149
Platelet_count	Depression	Inverse variance weighted (multiplicative random effects)	310	0.00426753	0.011116	0.701046	-0.0175199	0.0260549	1.00428	0.982633	1.0264
Platelet_count	Depression	Simple median	310	0.0206796	0.0159434	0.194611	-0.0105695	0.0519287	1.02089	0.989486	1.0533
Platelet_count	Depression	Weighted median	310	-0.00542993	0.0157204	0.729789	-0.0362419	0.025382	0.994585	0.964407	1.02571
Total_Lipids_in_HDL	Depression	MR Egger	71	-0.0353803	0.0261023	0.179696	-0.0865409	0.0157803	0.965238	0.917098	1.01591
Total_Lipids_in_HDL	Depression	MR Egger (bootstrap)	71	-0.0377828	0.0180149	0.026	-0.0730921	-0.0024735	0.962922	0.929515	0.99753
Total_Lipids_in_HDL	Depression	Inverse variance weighted (fixed effects)	71	-0.0132303	0.0115784	0.253177	-0.0359241	0.00946345	0.986857	0.964714	1.00951
Total_Lipids_in_HDL	Depression	Inverse variance weighted (multiplicative random effects)	71	-0.0132303	0.0156116	0.396736	-0.0438291	0.0173685	0.986857	0.957118	1.01752
Total_Lipids_in_HDL	Depression	Simple median	71	-0.0024407	0.0219561	0.911487	-0.0454746	0.0405932	0.997562	0.955544	1.04143
Total_Lipids_in_HDL	Depression	Weighted median	71	-0.0354218	0.0184861	0.055348	-0.0716546	0.000810907	0.965198	0.930852	1.00081
Total_cholesterol_levels	Depression	MR Egger	46	-0.0472368	0.0389368	0.231539	-0.123553	0.0290794	0.953861	0.883775	1.02951
Total_cholesterol_levels	Depression	MR Egger (bootstrap)	46	-0.0690949	0.0316358	0.017	-0.131101	-0.00708878	0.933238	0.877129	0.992936
Total_cholesterol_levels	Depression	Inverse variance weighted (fixed effects)	46	-0.030782	0.015196	0.0427999	-0.0605662	-0.000997733	0.969687	0.941231	0.999003
Total_cholesterol_levels	Depression	Inverse variance weighted (multiplicative random effects)	46	-0.030782	0.0191566	0.108084	-0.0683288	0.00676489	0.969687	0.933953	1.00679
Total_cholesterol_levels	Depression	Simple median	46	-0.0142138	0.0245987	0.56338	-0.0624273	0.0339997	0.985887	0.939481	1.03458
Total_cholesterol_levels	Depression	Weighted median	46	-0.0467888	0.0234745	0.0462424	-0.0927988	-0.000778735	0.954289	0.911377	0.999222
Total_fatty_acids	Depression	MR Egger	43	0.0519687	0.0375232	0.173551	-0.0215768	0.125514	1.05334	0.978654	1.13373
Total_fatty_acids	Depression	MR Egger (bootstrap)	43	0.0361502	0.0297794	0.106	-0.0222174	0.0945177	1.03681	0.978028	1.09913
Total_fatty_acids	Depression	Inverse variance weighted (fixed effects)	43	-0.0108195	0.01474	0.462932	-0.0397098	0.0180708	0.989239	0.961068	1.01824
Total_fatty_acids	Depression	Inverse variance weighted (multiplicative random effects)	43	-0.0108195	0.0210488	0.607238	-0.0520753	0.0304362	0.989239	0.949257	1.0309
Total_fatty_acids	Depression	Simple median	43	-0.020893	0.0243761	0.391384	-0.0686702	0.0268841	0.979324	0.933635	1.02725
Total_fatty_acids	Depression	Weighted median	43	-0.0176079	0.0220935	0.425466	-0.0609111	0.0256953	0.982546	0.940907	1.02603
Total_lipids_in_VLDL	Depression	MR Egger	43	0.0598918	0.0366351	0.109743	-0.011913	0.131696	1.06172	0.988158	1.14076
Total_lipids_in_VLDL	Depression	MR Egger (bootstrap)	43	0.0361745	0.0325818	0.131	-0.0276858	0.100035	1.03684	0.972694	1.10521
Total_lipids_in_VLDL	Depression	Inverse variance weighted (fixed effects)	43	0.00905305	0.0148991	0.543437	-0.0201492	0.0382553	1.00909	0.980052	1.039
Total_lipids_in_VLDL	Depression	Inverse variance weighted (multiplicative random effects)	43	0.00905305	0.0204207	0.657529	-0.0309715	0.0490776	1.00909	0.969503	1.0503
Total_lipids_in_VLDL	Depression	Simple median	43	0.00968717	0.0247884	0.69595	-0.0388982	0.0582725	1.00973	0.961849	1.06
Total_lipids_in_VLDL	Depression	Weighted median	43	0.0169453	0.0227442	0.45625	-0.0276334	0.061524	1.01709	0.972745	1.06346
Total_triglycerides_levels	Depression	MR Egger	50	0.0634387	0.0359405	0.083908	-0.00700472	0.133882	1.06549	0.99302	1.14326
Total_triglycerides_levels	Depression	MR Egger (bootstrap)	50	0.0896772	0.0334193	0.004	0.0241755	0.155179	1.09382	1.02447	1.16787
Total_triglycerides_levels	Depression	Inverse variance weighted (fixed effects)	50	0.029704	0.0152378	0.0512523	-0.000162111	0.0595701	1.03015	0.999838	1.06138
Total_triglycerides_levels	Depression	Inverse variance weighted (multiplicative random effects)	50	0.029704	0.0201374	0.140195	-0.00976538	0.0691734	1.03015	0.990282	1.07162
Total_triglycerides_levels	Depression	Simple median	50	0.0117305	0.0245973	0.633431	-0.0364802	0.0599412	1.0118	0.964177	1.06177
Total_triglycerides_levels	Depression	Weighted median	50	0.0325511	0.0259519	0.209739	-0.0183147	0.0834168	1.03309	0.981852	1.08699
depression	ACAA1	MR Egger	46	0.412327	0.19862	0.0437728	0.0230317	0.801622	1.51033	1.0233	2.22915
depression	ACAA1	MR Egger (bootstrap)	46	-0.0896266	0.218217	0.322	-0.517332	0.338079	0.914273	0.596109	1.40225
depression	ACAA1	Inverse variance weighted (fixed effects)	46	0.0809044	0.0419511	0.0537879	-0.00131977	0.163128	1.08427	0.998681	1.17719
depression	ACAA1	Inverse variance weighted (multiplicative random effects)	46	0.0809044	0.0388811	0.0374507	0.00469749	0.157111	1.08427	1.00471	1.17013
depression	ACAA1	Simple median	46	0.0765257	0.0629337	0.223995	-0.0468243	0.199876	1.07953	0.954255	1.22125
depression	ACAA1	Weighted median	46	0.0737414	0.0600163	0.219188	-0.0438905	0.191373	1.07653	0.957059	1.21091
depression	ACY1	MR Egger	46	0.342007	0.184974	0.0711918	-0.0205425	0.704557	1.40777	0.979667	2.02295
depression	ACY1	MR Egger (bootstrap)	46	-0.0702281	0.198153	0.371	-0.458609	0.318153	0.932181	0.632162	1.37459
depression	ACY1	Inverse variance weighted (fixed effects)	46	0.0815912	0.0390818	0.0368247	0.00499084	0.158192	1.08501	1.005	1.17139
depression	ACY1	Inverse variance weighted (multiplicative random effects)	46	0.0815912	0.037236	0.028438	0.0086086	0.154574	1.08501	1.00865	1.16716
depression	ACY1	Simple median	46	0.0587287	0.0537152	0.274247	-0.0465531	0.16401	1.06049	0.954514	1.17823
depression	ACY1	Weighted median	46	0.0587612	0.0560672	0.294616	-0.0511305	0.168653	1.06052	0.950155	1.18371
depression	ADAMTS15	MR Egger	46	0.825124	0.216998	0.000437734	0.399808	1.25044	2.28216	1.49154	3.49188
depression	ADAMTS15	MR Egger (bootstrap)	46	0.0673804	0.236899	0.379	-0.396942	0.531703	1.0697	0.672373	1.70183
depression	ADAMTS15	Inverse variance weighted (fixed effects)	46	0.177259	0.0414869	1.93159e-05	0.095945	0.258574	1.19394	1.1007	1.29508
depression	ADAMTS15	Inverse variance weighted (multiplicative random effects)	46	0.177259	0.0499433	0.000386381	0.0793706	0.275148	1.19394	1.08261	1.31673
depression	ADAMTS15	Simple median	46	0.16322	0.0634234	0.0100676	0.0389101	0.28753	1.1773	1.03968	1.33313
depression	ADAMTS15	Weighted median	46	0.184338	0.0653111	0.00476565	0.0563283	0.312348	1.20242	1.05795	1.36663
depression	ADGRG1	MR Egger	46	0.430459	0.203819	0.0404019	0.0309743	0.829943	1.53796	1.03146	2.29319
depression	ADGRG1	MR Egger (bootstrap)	46	0.112222	0.223222	0.323	-0.325293	0.549737	1.11876	0.722316	1.7328
depression	ADGRG1	Inverse variance weighted (fixed effects)	46	-0.00764391	0.0394315	0.846291	-0.0849296	0.0696418	0.992385	0.918577	1.07212
depression	ADGRG1	Inverse variance weighted (multiplicative random effects)	46	-0.00764391	0.0448897	0.864788	-0.0956277	0.0803399	0.992385	0.908802	1.08366
depression	ADGRG1	Simple median	46	0.0250321	0.05902	0.671471	-0.0906471	0.140711	1.02535	0.91334	1.15109
depression	ADGRG1	Weighted median	46	0.0506888	0.0597637	0.396353	-0.0664481	0.167826	1.052	0.935711	1.18273
depression	ADH1B	MR Egger	46	0.348958	0.192447	0.0766153	-0.0282382	0.726155	1.41759	0.972157	2.06712
depression	ADH1B	MR Egger (bootstrap)	46	-0.0345536	0.209778	0.432	-0.445719	0.376612	0.966037	0.640364	1.45734
depression	ADH1B	Inverse variance weighted (fixed effects)	46	0.0723994	0.0406708	0.0750542	-0.00731532	0.152114	1.07508	0.992711	1.16429
depression	ADH1B	Inverse variance weighted (multiplicative random effects)	46	0.0723994	0.0375722	0.0539873	-0.00124219	0.146041	1.07508	0.998759	1.15724
depression	ADH1B	Simple median	46	0.0602972	0.0552817	0.275393	-0.0480549	0.168649	1.06215	0.953081	1.18371
depression	ADH1B	Weighted median	46	0.0995388	0.0560966	0.0759943	-0.0104106	0.209488	1.10466	0.989643	1.23305
depression	ADH4	MR Egger	46	0.55199	0.189514	0.00561041	0.180543	0.923437	1.73671	1.19787	2.51793
depression	ADH4	MR Egger (bootstrap)	46	-0.0500055	0.211818	0.416	-0.465169	0.365158	0.951224	0.628029	1.44074
depression	ADH4	Inverse variance weighted (fixed effects)	46	0.110672	0.0400318	0.00569943	0.0322092	0.189134	1.11703	1.03273	1.2082
depression	ADH4	Inverse variance weighted (multiplicative random effects)	46	0.110672	0.0394777	0.00505682	0.0332952	0.188048	1.11703	1.03386	1.20689
depression	ADH4	Simple median	46	0.0967937	0.0576475	0.0931401	-0.0161954	0.209783	1.10163	0.983935	1.23341
depression	ADH4	Weighted median	46	0.111811	0.0584056	0.0555713	-0.0026643	0.226286	1.1183	0.997339	1.25393
depression	ADIPOQ	MR Egger	46	0.109973	0.177979	0.539827	-0.238866	0.458812	1.11625	0.787521	1.58219
depression	ADIPOQ	MR Egger (bootstrap)	46	-0.12683	0.183393	0.251	-0.48628	0.232621	0.880884	0.61491	1.2619
depression	ADIPOQ	Inverse variance weighted (fixed effects)	46	-0.0416124	0.0350152	0.234672	-0.110242	0.0270174	0.959242	0.895617	1.02739
depression	ADIPOQ	Inverse variance weighted (multiplicative random effects)	46	-0.0416124	0.0375363	0.267607	-0.115184	0.0319588	0.959242	0.891203	1.03247
depression	ADIPOQ	Simple median	46	-0.0625579	0.0504299	0.214793	-0.161401	0.0362847	0.939359	0.850951	1.03695
depression	ADIPOQ	Weighted median	46	-0.0383733	0.0519216	0.459869	-0.14014	0.063393	0.962354	0.869237	1.06545
depression	AGXT	MR Egger	46	0.587478	0.216242	0.00938939	0.163644	1.01131	1.79944	1.1778	2.7492
depression	AGXT	MR Egger (bootstrap)	46	-0.193662	0.20661	0.173	-0.598619	0.211294	0.823936	0.54957	1.23528
depression	AGXT	Inverse variance weighted (fixed effects)	46	0.136672	0.0401273	0.00065931	0.0580226	0.215322	1.14645	1.05974	1.24026
depression	AGXT	Inverse variance weighted (multiplicative random effects)	46	0.136672	0.0473827	0.00392125	0.0438019	0.229542	1.14645	1.04478	1.25802
depression	AGXT	Simple median	46	0.0256094	0.0583518	0.66075	-0.0887602	0.139979	1.02594	0.915065	1.15025
depression	AGXT	Weighted median	46	0.025334	0.0598482	0.672073	-0.0919684	0.142636	1.02566	0.912134	1.15331
depression	AIFM1	MR Egger	46	0.488156	0.197049	0.0171493	0.10194	0.874372	1.62931	1.10732	2.39737
depression	AIFM1	MR Egger (bootstrap)	46	-0.0568099	0.219238	0.389	-0.486516	0.372896	0.944774	0.614765	1.45193
depression	AIFM1	Inverse variance weighted (fixed effects)	46	0.0629638	0.0416509	0.130609	-0.018672	0.1446	1.06499	0.981501	1.15558
depression	AIFM1	Inverse variance weighted (multiplicative random effects)	46	0.0629638	0.0363558	0.0832957	-0.00829365	0.134221	1.06499	0.991741	1.14365
depression	AIFM1	Simple median	46	0.0637185	0.0585623	0.276575	-0.0510636	0.178501	1.06579	0.950218	1.19542
depression	AIFM1	Weighted median	46	0.0684727	0.0581846	0.239267	-0.045569	0.182514	1.07087	0.955454	1.20023
depression	APLP1	MR Egger	46	0.104553	0.194262	0.593146	-0.276201	0.485308	1.11021	0.758661	1.62467
depression	APLP1	MR Egger (bootstrap)	46	-0.130048	0.212555	0.275	-0.546656	0.286561	0.878053	0.578882	1.33184
depression	APLP1	Inverse variance weighted (fixed effects)	46	-0.0832287	0.0410482	0.0426026	-0.163683	-0.00277425	0.920141	0.849011	0.99723
depression	APLP1	Inverse variance weighted (multiplicative random effects)	46	-0.0832287	0.0382239	0.0294509	-0.158148	-0.00830981	0.920141	0.853724	0.991725
depression	APLP1	Simple median	46	-0.0697845	0.0574003	0.224079	-0.182289	0.0427201	0.932595	0.83336	1.04365
depression	APLP1	Weighted median	46	-0.0597409	0.0592205	0.313077	-0.175813	0.0563313	0.942009	0.838775	1.05795
depression	APOD	MR Egger	46	0.132633	0.240259	0.583713	-0.338274	0.60354	1.14183	0.713	1.82858
depression	APOD	MR Egger (bootstrap)	46	-0.199609	0.242421	0.219	-0.674754	0.275537	0.819051	0.509282	1.31724
depression	APOD	Inverse variance weighted (fixed effects)	46	-0.113553	0.0412732	0.00593695	-0.194448	-0.0326572	0.892657	0.823289	0.96787
depression	APOD	Inverse variance weighted (multiplicative random effects)	46	-0.113553	0.0508516	0.0255475	-0.213222	-0.0138836	0.892657	0.807977	0.986212
depression	APOD	Simple median	46	-0.158235	0.0633403	0.0124837	-0.282382	-0.0340878	0.853649	0.753986	0.966487
depression	APOD	Weighted median	46	-0.152247	0.0628067	0.0153482	-0.275348	-0.0291459	0.858776	0.759308	0.971275
depression	BAIAP2	MR Egger	46	0.448054	0.230735	0.058574	-0.00418641	0.900294	1.56526	0.995822	2.46033
depression	BAIAP2	MR Egger (bootstrap)	46	0.0643585	0.243595	0.381	-0.413087	0.541804	1.06647	0.661605	1.71911
depression	BAIAP2	Inverse variance weighted (fixed effects)	46	0.0849621	0.0418451	0.0423161	0.00294581	0.166978	1.08868	1.00295	1.18173
depression	BAIAP2	Inverse variance weighted (multiplicative random effects)	46	0.0849621	0.0496047	0.0867526	-0.0122632	0.182187	1.08868	0.987812	1.19984
depression	BAIAP2	Simple median	46	0.0556081	0.0625018	0.373625	-0.0668955	0.178112	1.05718	0.935293	1.19496
depression	BAIAP2	Weighted median	46	0.068909	0.0651278	0.290029	-0.0587416	0.19656	1.07134	0.94295	1.21721
depression	BPIFA2	MR Egger	46	-0.257841	0.216729	0.240548	-0.68263	0.166948	0.772718	0.505286	1.18169
depression	BPIFA2	MR Egger (bootstrap)	46	-0.0783243	0.223529	0.367	-0.516441	0.359792	0.924664	0.59664	1.43303
depression	BPIFA2	Inverse variance weighted (fixed effects)	46	-0.07083	0.0398546	0.0755335	-0.148945	0.00728497	0.93162	0.861617	1.00731
depression	BPIFA2	Inverse variance weighted (multiplicative random effects)	46	-0.07083	0.0457319	0.121428	-0.160465	0.0188046	0.93162	0.851748	1.01898
depression	BPIFA2	Simple median	46	-0.112691	0.0595693	0.0585222	-0.229447	0.00406467	0.893426	0.794973	1.00407
depression	BPIFA2	Weighted median	46	-0.11359	0.0593919	0.0558047	-0.229998	0.00281767	0.892624	0.794535	1.00282
depression	BPIFB1	MR Egger	46	-0.0674684	0.19687	0.733451	-0.453333	0.318396	0.934757	0.635507	1.37492
depression	BPIFB1	MR Egger (bootstrap)	46	0.0190134	0.211439	0.471	-0.395407	0.433433	1.0192	0.673406	1.54254
depression	BPIFB1	Inverse variance weighted (fixed effects)	46	-0.000411791	0.0372787	0.991187	-0.073478	0.0726545	0.999588	0.929157	1.07536
depression	BPIFB1	Inverse variance weighted (multiplicative random effects)	46	-0.000411791	0.0412305	0.992031	-0.0812235	0.0803999	0.999588	0.921988	1.08372
depression	BPIFB1	Simple median	46	-0.0354101	0.0520763	0.496527	-0.13748	0.0666596	0.96521	0.871552	1.06893
depression	BPIFB1	Weighted median	46	-0.0409947	0.0528286	0.437752	-0.144539	0.0625493	0.959834	0.865421	1.06455
depression	BPIFB2	MR Egger	46	0.504952	0.195812	0.0133372	0.12116	0.888743	1.65691	1.12881	2.43207
depression	BPIFB2	MR Egger (bootstrap)	46	0.0706882	0.216488	0.362	-0.353629	0.495005	1.07325	0.702136	1.64051
depression	BPIFB2	Inverse variance weighted (fixed effects)	46	0.107232	0.0389212	0.00586719	0.0309467	0.183518	1.11319	1.03143	1.20144
depression	BPIFB2	Inverse variance weighted (multiplicative random effects)	46	0.107232	0.0429086	0.0124516	0.0231312	0.191333	1.11319	1.0234	1.21086
depression	BPIFB2	Simple median	46	0.108189	0.0582715	0.0633618	-0.00602272	0.222402	1.11426	0.993995	1.24907
depression	BPIFB2	Weighted median	46	0.12149	0.06039	0.0442452	0.0031258	0.239854	1.12918	1.00313	1.27106
depression	C19orf12	MR Egger	46	0.120093	0.197259	0.545783	-0.266535	0.50672	1.1276	0.766029	1.65984
depression	C19orf12	MR Egger (bootstrap)	46	0.0861279	0.222874	0.356	-0.350705	0.522961	1.08995	0.704192	1.68701
depression	C19orf12	Inverse variance weighted (fixed effects)	46	0.0734607	0.0416736	0.0779405	-0.00821959	0.155141	1.07623	0.991814	1.16782
depression	C19orf12	Inverse variance weighted (multiplicative random effects)	46	0.0734607	0.0376389	0.0509712	-0.000311569	0.147233	1.07623	0.999688	1.15862
depression	C19orf12	Simple median	46	0.0444562	0.0592068	0.452735	-0.0715891	0.160501	1.04546	0.930913	1.1741
depression	C19orf12	Weighted median	46	0.0277833	0.0584558	0.634582	-0.08679	0.142357	1.02817	0.91687	1.15299
depression	CA14	MR Egger	46	0.259762	0.185573	0.16859	-0.103961	0.623486	1.29662	0.90126	1.86542
depression	CA14	MR Egger (bootstrap)	46	-0.136365	0.212191	0.266	-0.55226	0.27953	0.872524	0.575647	1.32251
depression	CA14	Inverse variance weighted (fixed effects)	46	-0.0499457	0.0387618	0.197562	-0.125919	0.0260275	0.951281	0.881686	1.02637
depression	CA14	Inverse variance weighted (multiplicative random effects)	46	-0.0499457	0.0400976	0.212911	-0.128537	0.0286457	0.951281	0.879381	1.02906
depression	CA14	Simple median	46	0.0136007	0.0603019	0.821557	-0.104591	0.131792	1.01369	0.900693	1.14087
depression	CA14	Weighted median	46	0.0563601	0.0562584	0.316437	-0.0539064	0.166627	1.05798	0.947521	1.18131
depression	CA5A	MR Egger	46	0.109563	0.16958	0.521582	-0.222815	0.44194	1.11579	0.800263	1.55572
depression	CA5A	MR Egger (bootstrap)	46	-0.153345	0.17614	0.192	-0.49858	0.191889	0.857833	0.607392	1.21154
depression	CA5A	Inverse variance weighted (fixed effects)	46	0.0181216	0.0358316	0.613036	-0.0521083	0.0883516	1.01829	0.949226	1.09237
depression	CA5A	Inverse variance weighted (multiplicative random effects)	46	0.0181216	0.031301	0.562625	-0.0432284	0.0794717	1.01829	0.957693	1.08271
depression	CA5A	Simple median	46	0.0172001	0.0507143	0.734491	-0.0821999	0.1166	1.01735	0.921088	1.12367
depression	CA5A	Weighted median	46	0.0146604	0.0508423	0.773078	-0.0849905	0.114311	1.01477	0.918521	1.1211
depression	CA6	MR Egger	46	-0.058944	0.172586	0.734327	-0.397212	0.279324	0.94276	0.672192	1.32224
depression	CA6	MR Egger (bootstrap)	46	-0.0540838	0.198023	0.407	-0.442209	0.334042	0.947353	0.642615	1.3966
depression	CA6	Inverse variance weighted (fixed effects)	46	-0.0393015	0.0340443	0.248327	-0.106028	0.0274253	0.961461	0.899399	1.0278
depression	CA6	Inverse variance weighted (multiplicative random effects)	46	-0.0393015	0.0364091	0.280391	-0.110663	0.0320604	0.961461	0.89524	1.03258
depression	CA6	Simple median	46	-0.0650314	0.0489509	0.184012	-0.160975	0.0309124	0.937038	0.851313	1.0314
depression	CA6	Weighted median	46	-0.0724519	0.048397	0.134385	-0.16731	0.0224062	0.93011	0.845937	1.02266
depression	CCL16	MR Egger	46	0.8316	0.191124	7.93577e-05	0.456997	1.2062	2.29699	1.57932	3.34078
depression	CCL16	MR Egger (bootstrap)	46	0.111076	0.187817	0.291	-0.257045	0.479196	1.11748	0.773333	1.61478
depression	CCL16	Inverse variance weighted (fixed effects)	46	0.116756	0.0329542	0.000395644	0.0521656	0.181346	1.12384	1.05355	1.19883
depression	CCL16	Inverse variance weighted (multiplicative random effects)	46	0.116756	0.0461781	0.011459	0.0262467	0.207265	1.12384	1.02659	1.23031
depression	CCL16	Simple median	46	0.0722918	0.047815	0.130558	-0.0214257	0.166009	1.07497	0.978802	1.18058
depression	CCL16	Weighted median	46	0.087511	0.0487001	0.0723459	-0.00794126	0.182963	1.09145	0.99209	1.20077
depression	CCL18	MR Egger	46	0.149352	0.179833	0.410737	-0.20312	0.501825	1.16108	0.81618	1.65173
depression	CCL18	MR Egger (bootstrap)	46	0.0135635	0.201561	0.463	-0.381496	0.408623	1.01366	0.682839	1.50474
depression	CCL18	Inverse variance weighted (fixed effects)	46	0.022246	0.0380116	0.558384	-0.0522567	0.0967487	1.0225	0.949085	1.10158
depression	CCL18	Inverse variance weighted (multiplicative random effects)	46	0.022246	0.0362201	0.53909	-0.0487454	0.0932374	1.0225	0.952424	1.09772
depression	CCL18	Simple median	46	0.00673558	0.0546492	0.901908	-0.100377	0.113848	1.00676	0.904496	1.12058
depression	CCL18	Weighted median	46	0.0162803	0.0525719	0.756806	-0.0867606	0.119321	1.01641	0.916897	1.12673
depression	CCL19	MR Egger	46	0.69665	0.242001	0.00614271	0.222327	1.17097	2.00702	1.24898	3.22513
depression	CCL19	MR Egger (bootstrap)	46	-0.103999	0.223065	0.323	-0.541207	0.333208	0.901226	0.582045	1.39544
depression	CCL19	Inverse variance weighted (fixed effects)	46	0.106611	0.0403728	0.00827402	0.0274809	0.185742	1.1125	1.02786	1.20411
depression	CCL19	Inverse variance weighted (multiplicative random effects)	46	0.106611	0.0536261	0.0468061	0.00150423	0.211719	1.1125	1.00151	1.2358
depression	CCL19	Simple median	46	0.070748	0.060152	0.239533	-0.0471499	0.188646	1.07331	0.953944	1.20761
depression	CCL19	Weighted median	46	0.0685674	0.059775	0.251343	-0.0485915	0.185726	1.07097	0.95257	1.20409
depression	CCL20	MR Egger	46	0.832593	0.212793	0.000312732	0.415519	1.24967	2.29927	1.51516	3.48918
depression	CCL20	MR Egger (bootstrap)	46	0.033208	0.238943	0.444	-0.43512	0.501536	1.03377	0.647187	1.65126
depression	CCL20	Inverse variance weighted (fixed effects)	46	0.118274	0.0409403	0.00386538	0.0380313	0.198517	1.12555	1.03876	1.21959
depression	CCL20	Inverse variance weighted (multiplicative random effects)	46	0.118274	0.0500364	0.0180902	0.020203	0.216346	1.12555	1.02041	1.24153
depression	CCL20	Simple median	46	0.0856738	0.0586707	0.144222	-0.0293208	0.200668	1.08945	0.971105	1.22222
depression	CCL20	Weighted median	46	0.110258	0.0632717	0.0814005	-0.0137542	0.234271	1.11657	0.98634	1.26399
depression	CCL5	MR Egger	46	-0.0900321	0.195924	0.648119	-0.474043	0.293979	0.913902	0.622481	1.34176
depression	CCL5	MR Egger (bootstrap)	46	0.129096	0.225333	0.283	-0.312556	0.570748	1.1378	0.731574	1.76959
depression	CCL5	Inverse variance weighted (fixed effects)	46	0.044808	0.0404965	0.268524	-0.0345651	0.124181	1.04583	0.966025	1.13222
depression	CCL5	Inverse variance weighted (multiplicative random effects)	46	0.044808	0.0411753	0.276495	-0.0358955	0.125512	1.04583	0.964741	1.13373
depression	CCL5	Simple median	46	0.0520481	0.0575608	0.365874	-0.060771	0.164867	1.05343	0.941039	1.17924
depression	CCL5	Weighted median	46	0.0455695	0.0580185	0.432201	-0.0681468	0.159286	1.04662	0.934123	1.17267
depression	CDCP1	MR Egger	46	0.2724	0.245679	0.273556	-0.209131	0.753931	1.31311	0.811289	2.12534
depression	CDCP1	MR Egger (bootstrap)	46	-0.0359014	0.213175	0.45	-0.453723	0.381921	0.964735	0.635258	1.4651
depression	CDCP1	Inverse variance weighted (fixed effects)	46	0.0428542	0.0354894	0.227232	-0.0267051	0.112413	1.04379	0.973648	1.11898
depression	CDCP1	Inverse variance weighted (multiplicative random effects)	46	0.0428542	0.0518812	0.4088	-0.0588329	0.144541	1.04379	0.942864	1.15551
depression	CDCP1	Simple median	46	0.0626258	0.0543706	0.24939	-0.0439406	0.169192	1.06463	0.957011	1.18435
depression	CDCP1	Weighted median	46	0.0548272	0.0541262	0.311083	-0.05126	0.160914	1.05636	0.950032	1.17458
depression	CDH15	MR Egger	46	-0.19963	0.166351	0.236541	-0.525678	0.126418	0.819034	0.591154	1.13476
depression	CDH15	MR Egger (bootstrap)	46	0.0197117	0.192998	0.477	-0.358564	0.397988	1.01991	0.698679	1.48883
depression	CDH15	Inverse variance weighted (fixed effects)	46	0.00364794	0.033677	0.913741	-0.0623589	0.0696548	1.00365	0.939546	1.07214
depression	CDH15	Inverse variance weighted (multiplicative random effects)	46	0.00364794	0.0353792	0.917876	-0.0656952	0.0729911	1.00365	0.936416	1.07572
depression	CDH15	Simple median	46	0.00881721	0.0488787	0.856847	-0.086985	0.104619	1.00886	0.916691	1.11029
depression	CDH15	Weighted median	46	-0.0218584	0.0492136	0.656931	-0.118317	0.0746002	0.978379	0.888414	1.07745
depression	CDHR2	MR Egger	46	0.166862	0.167299	0.32403	-0.161044	0.494769	1.18159	0.851255	1.64012
depression	CDHR2	MR Egger (bootstrap)	46	0.0304917	0.194528	0.42	-0.350782	0.411766	1.03096	0.704137	1.50948
depression	CDHR2	Inverse variance weighted (fixed effects)	46	0.0966324	0.0353134	0.0062111	0.0274182	0.165847	1.10146	1.0278	1.18039
depression	CDHR2	Inverse variance weighted (multiplicative random effects)	46	0.0966324	0.0350446	0.00582614	0.0279449	0.16532	1.10146	1.02834	1.17977
depression	CDHR2	Simple median	46	0.0501222	0.0503504	0.319508	-0.0485645	0.148809	1.0514	0.952596	1.16045
depression	CDHR2	Weighted median	46	0.0478565	0.0520644	0.358002	-0.0541898	0.149903	1.04902	0.947252	1.16172
depression	CES1	MR Egger	46	0.748349	0.213346	0.00105463	0.33019	1.16651	2.11351	1.39123	3.21076
depression	CES1	MR Egger (bootstrap)	46	0.0556814	0.218267	0.4	-0.372122	0.483484	1.05726	0.68927	1.62172
depression	CES1	Inverse variance weighted (fixed effects)	46	0.152026	0.0376341	5.3546e-05	0.0782633	0.225789	1.16419	1.08141	1.25331
depression	CES1	Inverse variance weighted (multiplicative random effects)	46	0.152026	0.0485429	0.00173746	0.0568819	0.24717	1.16419	1.05853	1.2804
depression	CES1	Simple median	46	0.0896959	0.0566422	0.113296	-0.0213229	0.200715	1.09384	0.978903	1.22228
depression	CES1	Weighted median	46	0.089766	0.0607093	0.139241	-0.0292241	0.208756	1.09392	0.971199	1.23214
depression	CHIT1	MR Egger	46	-0.0494705	0.148514	0.740639	-0.340559	0.241618	0.951733	0.711373	1.27331
depression	CHIT1	MR Egger (bootstrap)	46	0.052084	0.151603	0.359	-0.245057	0.349225	1.05346	0.78266	1.41797
depression	CHIT1	Inverse variance weighted (fixed effects)	46	0.0429291	0.0301975	0.155139	-0.016258	0.102116	1.04386	0.983873	1.10751
depression	CHIT1	Inverse variance weighted (multiplicative random effects)	46	0.0429291	0.0317037	0.175714	-0.0192102	0.105068	1.04386	0.980973	1.11079
depression	CHIT1	Simple median	46	0.0263532	0.0441718	0.55077	-0.0602235	0.11293	1.0267	0.941554	1.11955
depression	CHIT1	Weighted median	46	0.0245485	0.0435623	0.573077	-0.0608336	0.109931	1.02485	0.94098	1.1162
depression	CKB	MR Egger	46	-0.221092	0.219622	0.319586	-0.651551	0.209367	0.801643	0.521237	1.2329
depression	CKB	MR Egger (bootstrap)	46	-0.0523251	0.220168	0.408	-0.483855	0.379205	0.94902	0.616403	1.46112
depression	CKB	Inverse variance weighted (fixed effects)	46	-0.0804532	0.0406626	0.047866	-0.160152	-0.000754523	0.922698	0.852014	0.999246
depression	CKB	Inverse variance weighted (multiplicative random effects)	46	-0.0804532	0.0461037	0.0809764	-0.170816	0.00991004	0.922698	0.842976	1.00996
depression	CKB	Simple median	46	-0.0345993	0.062824	0.581816	-0.157734	0.0885358	0.965992	0.854077	1.09257
depression	CKB	Weighted median	46	-0.0352608	0.0608887	0.56252	-0.154603	0.0840811	0.965354	0.856756	1.08772
depression	COL6A3	MR Egger	46	0.105484	0.205028	0.609488	-0.296371	0.507339	1.11125	0.743511	1.66087
depression	COL6A3	MR Egger (bootstrap)	46	0.14818	0.21726	0.252	-0.277649	0.574009	1.15972	0.757563	1.77537
depression	COL6A3	Inverse variance weighted (fixed effects)	46	0.0870773	0.0401822	0.03023	0.00832027	0.165834	1.09098	1.00835	1.18038
depression	COL6A3	Inverse variance weighted (multiplicative random effects)	46	0.0870773	0.0428609	0.0421913	0.00307005	0.171085	1.09098	1.00307	1.18659
depression	COL6A3	Simple median	46	0.0586574	0.0566124	0.300145	-0.052303	0.169618	1.06041	0.949041	1.18485
depression	COL6A3	Weighted median	46	0.063042	0.0592274	0.287145	-0.0530438	0.179128	1.06507	0.948338	1.19617
depression	CPM	MR Egger	46	0.295057	0.188476	0.124633	-0.074356	0.664469	1.3432	0.928341	1.94346
depression	CPM	MR Egger (bootstrap)	46	0.149366	0.200587	0.218	-0.243784	0.542515	1.1611	0.783657	1.72033
depression	CPM	Inverse variance weighted (fixed effects)	46	0.144909	0.0398067	0.000272308	0.0668877	0.22293	1.15593	1.06918	1.24973
depression	CPM	Inverse variance weighted (multiplicative random effects)	46	0.144909	0.0349477	3.37662e-05	0.0764115	0.213406	1.15593	1.07941	1.23789
depression	CPM	Simple median	46	0.162576	0.0552918	0.00327861	0.0542043	0.270948	1.17654	1.0557	1.31121
depression	CPM	Weighted median	46	0.163905	0.0554834	0.00313563	0.0551571	0.272652	1.1781	1.05671	1.31344
depression	CRH	MR Egger	46	0.174647	0.189859	0.362654	-0.197477	0.54677	1.19083	0.820799	1.72766
depression	CRH	MR Egger (bootstrap)	46	0.148221	0.205121	0.217	-0.253817	0.550259	1.15977	0.775834	1.7337
depression	CRH	Inverse variance weighted (fixed effects)	46	-0.0962809	0.0400479	0.0162103	-0.174775	-0.0177871	0.908209	0.839646	0.98237
depression	CRH	Inverse variance weighted (multiplicative random effects)	46	-0.0962809	0.0389818	0.0135153	-0.172685	-0.0198766	0.908209	0.841402	0.98032
depression	CRH	Simple median	46	-0.0353475	0.0567043	0.533044	-0.146488	0.0757929	0.96527	0.863736	1.07874
depression	CRH	Weighted median	46	-0.0218652	0.0570276	0.701412	-0.133639	0.0899088	0.978372	0.874906	1.09407
depression	DCXR	MR Egger	46	0.229218	0.200764	0.259744	-0.16428	0.622716	1.25762	0.848504	1.86398
depression	DCXR	MR Egger (bootstrap)	46	-0.0612682	0.21781	0.387	-0.488175	0.365639	0.940571	0.613745	1.44143
depression	DCXR	Inverse variance weighted (fixed effects)	46	0.0809772	0.0389568	0.0376502	0.00462194	0.157332	1.08435	1.00463	1.17038
depression	DCXR	Inverse variance weighted (multiplicative random effects)	46	0.0809772	0.0422283	0.0551611	-0.00179025	0.163745	1.08435	0.998211	1.17791
depression	DCXR	Simple median	46	0.0761568	0.0538539	0.157321	-0.0293968	0.18171	1.07913	0.971031	1.19927
depression	DCXR	Weighted median	46	0.0690257	0.0554249	0.212988	-0.0396071	0.177658	1.07146	0.961167	1.19442
depression	DPY30	MR Egger	46	0.572897	0.194652	0.0051692	0.191379	0.954416	1.7734	1.21092	2.59715
depression	DPY30	MR Egger (bootstrap)	46	-0.0954857	0.202629	0.306	-0.492639	0.301668	0.908931	0.611012	1.35211
depression	DPY30	Inverse variance weighted (fixed effects)	46	0.139811	0.0411403	0.000677795	0.0591764	0.220446	1.15006	1.06096	1.24663
depression	DPY30	Inverse variance weighted (multiplicative random effects)	46	0.139811	0.037869	0.000222517	0.0655882	0.214035	1.15006	1.06779	1.23867
depression	DPY30	Simple median	46	0.10041	0.0602471	0.095588	-0.0176747	0.218494	1.10562	0.982481	1.2442
depression	DPY30	Weighted median	46	0.103783	0.058666	0.0768846	-0.0112019	0.218769	1.10936	0.988861	1.24454
depression	ECHS1	MR Egger	46	0.254273	0.197407	0.204456	-0.132645	0.641192	1.28952	0.875776	1.89874
depression	ECHS1	MR Egger (bootstrap)	46	-0.154787	0.21096	0.223	-0.568269	0.258695	0.856598	0.566505	1.29524
depression	ECHS1	Inverse variance weighted (fixed effects)	46	0.0800408	0.0417024	0.0549422	-0.00169592	0.161777	1.08333	0.998306	1.1756
depression	ECHS1	Inverse variance weighted (multiplicative random effects)	46	0.0800408	0.0416528	0.054654	-0.00159877	0.16168	1.08333	0.998403	1.17548
depression	ECHS1	Simple median	46	0.096766	0.0610052	0.112695	-0.0228042	0.216336	1.1016	0.977454	1.24152
depression	ECHS1	Weighted median	46	0.0979604	0.0594518	0.0994083	-0.0185651	0.214486	1.10292	0.981606	1.23922
depression	FABP1	MR Egger	46	0.151917	0.220484	0.49443	-0.280232	0.584066	1.16406	0.755609	1.79332
depression	FABP1	MR Egger (bootstrap)	46	-0.27076	0.210732	0.1	-0.683794	0.142274	0.7628	0.504699	1.15289
depression	FABP1	Inverse variance weighted (fixed effects)	46	0.000913148	0.0401183	0.981841	-0.0777187	0.079545	1.00091	0.925225	1.08279
depression	FABP1	Inverse variance weighted (multiplicative random effects)	46	0.000913148	0.0462735	0.984256	-0.0897829	0.0916092	1.00091	0.91413	1.09594
depression	FABP1	Simple median	46	-0.0137313	0.0595832	0.817737	-0.130514	0.103052	0.986363	0.877644	1.10855
depression	FABP1	Weighted median	46	-0.0184695	0.0599998	0.758214	-0.136069	0.0991301	0.9817	0.872782	1.10421
depression	FABP4	MR Egger	46	-0.0592918	0.180609	0.744251	-0.413286	0.294703	0.942432	0.661473	1.34273
depression	FABP4	MR Egger (bootstrap)	46	0.143624	0.198539	0.233	-0.245512	0.53276	1.15445	0.782304	1.70363
depression	FABP4	Inverse variance weighted (fixed effects)	46	0.122896	0.0381839	0.00128851	0.0480554	0.197736	1.13077	1.04923	1.21864
depression	FABP4	Inverse variance weighted (multiplicative random effects)	46	0.122896	0.0365689	0.000777558	0.0512207	0.194571	1.13077	1.05256	1.21479
depression	FABP4	Simple median	46	0.135625	0.0552695	0.0141321	0.0272969	0.243953	1.14525	1.02767	1.27628
depression	FABP4	Weighted median	46	0.129366	0.0554767	0.0197065	0.0206312	0.2381	1.13811	1.02085	1.26884
depression	FBP1	MR Egger	46	0.451716	0.190653	0.0222743	0.0780354	0.825397	1.57101	1.08116	2.28279
depression	FBP1	MR Egger (bootstrap)	46	-0.0772185	0.206132	0.347	-0.481236	0.326799	0.925688	0.618019	1.38652
depression	FBP1	Inverse variance weighted (fixed effects)	46	0.0344311	0.040325	0.393195	-0.044606	0.113468	1.03503	0.956374	1.12016
depression	FBP1	Inverse variance weighted (multiplicative random effects)	46	0.0344311	0.0354917	0.331989	-0.0351326	0.103995	1.03503	0.965477	1.10959
depression	FBP1	Simple median	46	0.0372952	0.0558023	0.503913	-0.0720773	0.146668	1.038	0.930459	1.15797
depression	FBP1	Weighted median	46	0.0398693	0.0572217	0.485958	-0.0722852	0.152024	1.04067	0.930266	1.16419
depression	FCAMR	MR Egger	46	0.376118	0.192951	0.0576534	-0.00206704	0.754302	1.45662	0.997935	2.12613
depression	FCAMR	MR Egger (bootstrap)	46	0.133993	0.220699	0.271	-0.298577	0.566563	1.14338	0.741873	1.7622
depression	FCAMR	Inverse variance weighted (fixed effects)	46	0.0578899	0.0388439	0.13614	-0.0182442	0.134024	1.0596	0.981921	1.14342
depression	FCAMR	Inverse variance weighted (multiplicative random effects)	46	0.0578899	0.0417085	0.165148	-0.0238587	0.139638	1.0596	0.976424	1.14986
depression	FCAMR	Simple median	46	-0.00162635	0.0582663	0.977732	-0.115828	0.112576	0.998375	0.890628	1.11916
depression	FCAMR	Weighted median	46	0.0460258	0.0562982	0.413622	-0.0643186	0.15637	1.0471	0.937706	1.16926
depression	FGF21	MR Egger	46	0.774382	0.208924	0.000584665	0.364891	1.18387	2.16925	1.44036	3.267
depression	FGF21	MR Egger (bootstrap)	46	0.0179471	0.226764	0.462	-0.42651	0.462404	1.01811	0.652783	1.58789
depression	FGF21	Inverse variance weighted (fixed effects)	46	0.166176	0.0408898	4.82418e-05	0.0860315	0.24632	1.18078	1.08984	1.27931
depression	FGF21	Inverse variance weighted (multiplicative random effects)	46	0.166176	0.0478477	0.000514657	0.072394	0.259957	1.18078	1.07508	1.29687
depression	FGF21	Simple median	46	0.0805837	0.0609287	0.185972	-0.0388366	0.200004	1.08392	0.961908	1.22141
depression	FGF21	Weighted median	46	0.089112	0.0612506	0.145704	-0.0309392	0.209163	1.0932	0.969535	1.23265
depression	FOLR3	MR Egger	46	-0.32902	0.191987	0.0936109	-0.705314	0.0472751	0.719629	0.493953	1.04841
depression	FOLR3	MR Egger (bootstrap)	46	0.0198296	0.159211	0.457	-0.292224	0.331883	1.02003	0.746601	1.39359
depression	FOLR3	Inverse variance weighted (fixed effects)	46	-0.0168481	0.0325079	0.604265	-0.0805636	0.0468674	0.983293	0.922596	1.04798
depression	FOLR3	Inverse variance weighted (multiplicative random effects)	46	-0.0168481	0.0419541	0.68799	-0.099078	0.0653818	0.983293	0.905672	1.06757
depression	FOLR3	Simple median	46	0.0271941	0.0464828	0.558524	-0.0639122	0.1183	1.02757	0.938087	1.12558
depression	FOLR3	Weighted median	46	0.0304804	0.04753	0.521336	-0.0626783	0.123639	1.03095	0.939246	1.13161
depression	FTCD	MR Egger	46	0.407804	0.191986	0.0393158	0.0315115	0.784096	1.50351	1.03201	2.19043
depression	FTCD	MR Egger (bootstrap)	46	-0.105159	0.20955	0.3	-0.515877	0.305558	0.900181	0.596977	1.35738
depression	FTCD	Inverse variance weighted (fixed effects)	46	0.0592305	0.0405709	0.144311	-0.0202885	0.13875	1.06102	0.979916	1.14884
depression	FTCD	Inverse variance weighted (multiplicative random effects)	46	0.0592305	0.0363606	0.103318	-0.0120362	0.130497	1.06102	0.988036	1.13939
depression	FTCD	Simple median	46	0.0297142	0.0565945	0.599557	-0.081211	0.140639	1.03016	0.921999	1.15101
depression	FTCD	Weighted median	46	0.0409257	0.0593915	0.490771	-0.0754817	0.157333	1.04177	0.927297	1.17039
depression	FUOM	MR Egger	46	0.685992	0.206072	0.00177005	0.282091	1.08989	1.98574	1.3259	2.97396
depression	FUOM	MR Egger (bootstrap)	46	0.0724236	0.220905	0.366	-0.360551	0.505398	1.07511	0.697292	1.65765
depression	FUOM	Inverse variance weighted (fixed effects)	46	0.109063	0.0401311	0.00657436	0.0304061	0.18772	1.11523	1.03087	1.2065
depression	FUOM	Inverse variance weighted (multiplicative random effects)	46	0.109063	0.0468989	0.0200454	0.0171414	0.200985	1.11523	1.01729	1.22261
depression	FUOM	Simple median	46	0.0715607	0.059371	0.228082	-0.0448064	0.187928	1.07418	0.956183	1.20675
depression	FUOM	Weighted median	46	0.0789753	0.0616775	0.200385	-0.0419126	0.199863	1.08218	0.958954	1.22124
depression	FURIN	MR Egger	46	0.577464	0.455331	0.211386	-0.314985	1.46991	1.78151	0.7298	4.34886
depression	FURIN	MR Egger (bootstrap)	46	-0.220394	0.389937	0.296	-0.984671	0.543882	0.802202	0.373562	1.72268
depression	FURIN	Inverse variance weighted (fixed effects)	46	0.00402033	0.0404649	0.920858	-0.0752908	0.0833315	1.00403	0.927474	1.0869
depression	FURIN	Inverse variance weighted (multiplicative random effects)	46	0.00402033	0.0969239	0.966914	-0.185951	0.193991	1.00403	0.830315	1.21409
depression	FURIN	Simple median	46	0.103384	0.060861	0.0893767	-0.0159033	0.222672	1.10892	0.984222	1.24941
depression	FURIN	Weighted median	46	0.149199	0.0554829	0.00716437	0.0404529	0.257946	1.1609	1.04128	1.29427
depression	GAL	MR Egger	46	0.0569429	0.203842	0.781287	-0.342588	0.456474	1.0586	0.709931	1.5785
depression	GAL	MR Egger (bootstrap)	46	-0.0277395	0.205763	0.435	-0.431035	0.375556	0.972642	0.649836	1.4558
depression	GAL	Inverse variance weighted (fixed effects)	46	-0.0531594	0.0383349	0.16553	-0.128296	0.021977	0.948229	0.879593	1.02222
depression	GAL	Inverse variance weighted (multiplicative random effects)	46	-0.0531594	0.0427059	0.213213	-0.136863	0.0305442	0.948229	0.87209	1.03102
depression	GAL	Simple median	46	-0.039723	0.0570311	0.486106	-0.151504	0.072058	0.961056	0.859414	1.07472
depression	GAL	Weighted median	46	-0.0395734	0.0558624	0.478692	-0.149064	0.069917	0.961199	0.861514	1.07242
depression	GAST	MR Egger	46	1.00619	0.266133	0.000467433	0.48457	1.52781	2.73516	1.62348	4.60807
depression	GAST	MR Egger (bootstrap)	46	-0.0544532	0.259655	0.414	-0.563376	0.45447	0.947003	0.569284	1.57534
depression	GAST	Inverse variance weighted (fixed effects)	46	0.111977	0.0402382	0.00538835	0.0331101	0.190844	1.11849	1.03366	1.21027
depression	GAST	Inverse variance weighted (multiplicative random effects)	46	0.111977	0.0626051	0.0736757	-0.0107291	0.234683	1.11849	0.989328	1.26451
depression	GAST	Simple median	46	0.0341283	0.0610086	0.575888	-0.0854486	0.153705	1.03472	0.9181	1.16615
depression	GAST	Weighted median	46	0.0121502	0.0603672	0.840487	-0.10617	0.13047	1.01222	0.899272	1.13936
depression	GCG	MR Egger	46	0.0344479	0.210946	0.871028	-0.379006	0.447902	1.03505	0.684541	1.56503
depression	GCG	MR Egger (bootstrap)	46	0.0743142	0.228305	0.372	-0.373163	0.521792	1.07715	0.688553	1.68504
depression	GCG	Inverse variance weighted (fixed effects)	46	0.00533936	0.0418581	0.898498	-0.0767025	0.0873812	1.00535	0.926165	1.09131
depression	GCG	Inverse variance weighted (multiplicative random effects)	46	0.00533936	0.0440671	0.903561	-0.0810322	0.0917109	1.00535	0.922164	1.09605
depression	GCG	Simple median	46	0.024493	0.0598184	0.682205	-0.092751	0.141737	1.0248	0.91142	1.15227
depression	GCG	Weighted median	46	0.0307634	0.0585033	0.598999	-0.0839031	0.14543	1.03124	0.91952	1.15654
depression	GDF15	MR Egger	46	0.0768211	0.199578	0.702152	-0.314351	0.467993	1.07985	0.730263	1.59679
depression	GDF15	MR Egger (bootstrap)	46	-0.136654	0.196218	0.23	-0.521241	0.247933	0.872272	0.593783	1.28137
depression	GDF15	Inverse variance weighted (fixed effects)	46	0.0290407	0.033562	0.386884	-0.0367409	0.0948222	1.02947	0.963926	1.09946
depression	GDF15	Inverse variance weighted (multiplicative random effects)	46	0.0290407	0.0417533	0.486723	-0.0527958	0.110877	1.02947	0.948574	1.11726
depression	GDF15	Simple median	46	0.0409959	0.0512633	0.423877	-0.0594801	0.141472	1.04185	0.942254	1.15197
depression	GDF15	Weighted median	46	0.0406202	0.0516533	0.431633	-0.0606203	0.141861	1.04146	0.941181	1.15242
depression	GH1	MR Egger	46	-0.0730941	0.236015	0.75825	-0.535683	0.389495	0.929513	0.585269	1.47624
depression	GH1	MR Egger (bootstrap)	46	-0.341847	0.231678	0.07	-0.795937	0.112242	0.710457	0.451158	1.11878
depression	GH1	Inverse variance weighted (fixed effects)	46	-0.0641503	0.0392654	0.102308	-0.14111	0.0128098	0.937864	0.868393	1.01289
depression	GH1	Inverse variance weighted (multiplicative random effects)	46	-0.0641503	0.0493162	0.193329	-0.16081	0.0325095	0.937864	0.851454	1.03304
depression	GH1	Simple median	46	0.00444855	0.0612788	0.942128	-0.115658	0.124555	1.00446	0.89078	1.13264
depression	GH1	Weighted median	46	-0.00308286	0.062036	0.960366	-0.124674	0.118508	0.996922	0.882785	1.12582
depression	GHRL	MR Egger	46	0.374977	0.21305	0.0853516	-0.0426014	0.792556	1.45496	0.958293	2.20904
depression	GHRL	MR Egger (bootstrap)	46	-0.130405	0.216715	0.274	-0.555166	0.294357	0.87774	0.573977	1.34226
depression	GHRL	Inverse variance weighted (fixed effects)	46	0.0461641	0.0397063	0.244975	-0.0316601	0.123988	1.04725	0.968836	1.132
depression	GHRL	Inverse variance weighted (multiplicative random effects)	46	0.0461641	0.0457531	0.312983	-0.043512	0.13584	1.04725	0.957421	1.1455
depression	GHRL	Simple median	46	0.0660216	0.0571171	0.247723	-0.0459279	0.177971	1.06825	0.955111	1.19479
depression	GHRL	Weighted median	46	0.0429915	0.0585697	0.462935	-0.0718051	0.157788	1.04393	0.930712	1.17092
depression	GP2	MR Egger	46	0.245833	0.194987	0.214037	-0.136341	0.628007	1.27869	0.872545	1.87387
depression	GP2	MR Egger (bootstrap)	46	-0.0164339	0.204332	0.461	-0.416925	0.384058	0.9837	0.65907	1.46823
depression	GP2	Inverse variance weighted (fixed effects)	46	-0.0395397	0.0372451	0.288413	-0.11254	0.0334607	0.961232	0.893561	1.03403
depression	GP2	Inverse variance weighted (multiplicative random effects)	46	-0.0395397	0.0419148	0.345509	-0.121693	0.0426132	0.961232	0.88542	1.04353
depression	GP2	Simple median	46	-0.0527987	0.054063	0.32876	-0.158762	0.0531648	0.948571	0.853199	1.0546
depression	GP2	Weighted median	46	-0.0191673	0.0542711	0.723956	-0.125539	0.087204	0.981015	0.882022	1.09112
depression	GPA33	MR Egger	46	0.867349	0.303015	0.00641469	0.273439	1.46126	2.38059	1.31448	4.31138
depression	GPA33	MR Egger (bootstrap)	46	0.104247	0.293602	0.348	-0.471212	0.679706	1.10987	0.624245	1.9733
depression	GPA33	Inverse variance weighted (fixed effects)	46	0.0305853	0.0396924	0.440969	-0.0472117	0.108382	1.03106	0.953885	1.11447
depression	GPA33	Inverse variance weighted (multiplicative random effects)	46	0.0305853	0.06886	0.656923	-0.10438	0.165551	1.03106	0.900883	1.18004
depression	GPA33	Simple median	46	0.101536	0.0580172	0.0801004	-0.0121776	0.21525	1.10687	0.987896	1.24017
depression	GPA33	Weighted median	46	0.124031	0.0615358	0.0438423	0.00342108	0.244641	1.13205	1.00343	1.27716
depression	GPD1	MR Egger	46	0.0289662	0.231075	0.900814	-0.423941	0.481873	1.02939	0.654463	1.6191
depression	GPD1	MR Egger (bootstrap)	46	-0.164338	0.232906	0.247	-0.620833	0.292158	0.848456	0.537496	1.33931
depression	GPD1	Inverse variance weighted (fixed effects)	46	0.00384959	0.0413866	0.925891	-0.0772681	0.0849672	1.00386	0.925642	1.08868
depression	GPD1	Inverse variance weighted (multiplicative random effects)	46	0.00384959	0.0482898	0.936461	-0.0907985	0.0984977	1.00386	0.913202	1.10351
depression	GPD1	Simple median	46	0.0103165	0.0625567	0.869011	-0.112295	0.132928	1.01037	0.893781	1.14217
depression	GPD1	Weighted median	46	0.00742361	0.0629443	0.906116	-0.115947	0.130795	1.00745	0.890522	1.13973
depression	GRPEL1	MR Egger	46	0.462645	0.20266	0.027326	0.0654311	0.859858	1.58827	1.06762	2.36283
depression	GRPEL1	MR Egger (bootstrap)	46	-0.10584	0.222306	0.315	-0.54156	0.32988	0.899568	0.58184	1.3908
depression	GRPEL1	Inverse variance weighted (fixed effects)	46	0.136296	0.0415157	0.00102708	0.0549253	0.217667	1.14602	1.05646	1.24317
depression	GRPEL1	Inverse variance weighted (multiplicative random effects)	46	0.136296	0.043656	0.00179597	0.0507304	0.221862	1.14602	1.05204	1.2484
depression	GRPEL1	Simple median	46	0.101242	0.0602279	0.0927665	-0.0168047	0.219289	1.10654	0.983336	1.24519
depression	GRPEL1	Weighted median	46	0.126377	0.0596074	0.0339933	0.0095462	0.243207	1.13471	1.00959	1.27533
depression	GSTA1	MR Egger	46	0.624987	0.190024	0.00198341	0.252541	0.997433	1.86822	1.28729	2.71131
depression	GSTA1	MR Egger (bootstrap)	46	-0.164031	0.204215	0.228	-0.564293	0.23623	0.848715	0.568762	1.26647
depression	GSTA1	Inverse variance weighted (fixed effects)	46	0.114412	0.0398733	0.00411261	0.0362605	0.192564	1.12121	1.03693	1.21235
depression	GSTA1	Inverse variance weighted (multiplicative random effects)	46	0.114412	0.0385748	0.00301717	0.0388056	0.190019	1.12121	1.03957	1.20927
depression	GSTA1	Simple median	46	0.0618824	0.057195	0.279273	-0.0502198	0.173985	1.06384	0.95102	1.19004
depression	GSTA1	Weighted median	46	0.0640165	0.0586941	0.275414	-0.0510239	0.179057	1.06611	0.950256	1.19609
depression	GSTA3	MR Egger	46	0.414161	0.195367	0.0396898	0.0312417	0.797081	1.5131	1.03173	2.21905
depression	GSTA3	MR Egger (bootstrap)	46	-0.13426	0.21371	0.265	-0.553131	0.284611	0.874363	0.575146	1.32925
depression	GSTA3	Inverse variance weighted (fixed effects)	46	0.0545173	0.0409958	0.183575	-0.0258344	0.134869	1.05603	0.974496	1.14439
depression	GSTA3	Inverse variance weighted (multiplicative random effects)	46	0.0545173	0.0371853	0.142622	-0.018366	0.127401	1.05603	0.981802	1.13587
depression	GSTA3	Simple median	46	0.0184539	0.057392	0.7478	-0.0940343	0.130942	1.01863	0.910251	1.1399
depression	GSTA3	Weighted median	46	0.0205296	0.0562535	0.71515	-0.0897273	0.130787	1.02074	0.91418	1.13972
depression	GUSB	MR Egger	46	0.419502	0.192832	0.0350092	0.0415513	0.797453	1.5212	1.04243	2.21988
depression	GUSB	MR Egger (bootstrap)	46	0.152471	0.211415	0.235	-0.261903	0.566844	1.16471	0.769586	1.7627
depression	GUSB	Inverse variance weighted (fixed effects)	46	0.155478	0.038253	4.8142e-05	0.0805022	0.230454	1.16822	1.08383	1.25917
depression	GUSB	Inverse variance weighted (multiplicative random effects)	46	0.155478	0.0412041	0.00016106	0.0747181	0.236238	1.16822	1.07758	1.26648
depression	GUSB	Simple median	46	0.12885	0.0582961	0.0270869	0.0145894	0.24311	1.13752	1.0147	1.27521
depression	GUSB	Weighted median	46	0.152602	0.0561926	0.00661348	0.042465	0.26274	1.16486	1.04338	1.30049
depression	HAO1	MR Egger	46	0.163014	0.205696	0.432322	-0.24015	0.566179	1.17705	0.78651	1.76152
depression	HAO1	MR Egger (bootstrap)	46	-0.120429	0.220746	0.285	-0.553091	0.312233	0.88654	0.575169	1.36647
depression	HAO1	Inverse variance weighted (fixed effects)	46	0.103147	0.039866	0.00967186	0.0250097	0.181284	1.10865	1.02533	1.19876
depression	HAO1	Inverse variance weighted (multiplicative random effects)	46	0.103147	0.0430478	0.0165703	0.0187734	0.187521	1.10865	1.01895	1.20626
depression	HAO1	Simple median	46	0.0917049	0.0580848	0.114379	-0.0221413	0.205551	1.09604	0.978102	1.2282
depression	HAO1	Weighted median	46	0.0803215	0.0572976	0.160966	-0.0319817	0.192625	1.08364	0.968524	1.21243
depression	HAVCR1	MR Egger	46	0.471747	0.205885	0.0267904	0.0682127	0.875281	1.60279	1.07059	2.39955
depression	HAVCR1	MR Egger (bootstrap)	46	0.0357328	0.193741	0.428	-0.344	0.415466	1.03638	0.708929	1.51508
depression	HAVCR1	Inverse variance weighted (fixed effects)	46	0.113429	0.0335465	0.000721589	0.0476777	0.17918	1.12011	1.04883	1.19624
depression	HAVCR1	Inverse variance weighted (multiplicative random effects)	46	0.113429	0.0446755	0.0111187	0.0258647	0.200993	1.12011	1.0262	1.22262
depression	HAVCR1	Simple median	46	0.116153	0.0530268	0.0284912	0.0122204	0.220086	1.12317	1.0123	1.24618
depression	HAVCR1	Weighted median	46	0.117249	0.0524372	0.0253528	0.0144718	0.220026	1.1244	1.01458	1.24611
depression	HGF	MR Egger	46	0.204124	0.21459	0.346685	-0.216472	0.624721	1.22645	0.805355	1.86772
depression	HGF	MR Egger (bootstrap)	46	-0.075788	0.227222	0.361	-0.521143	0.369567	0.927013	0.593842	1.44711
depression	HGF	Inverse variance weighted (fixed effects)	46	0.0721633	0.0399362	0.0707675	-0.00611157	0.150438	1.07483	0.993907	1.16234
depression	HGF	Inverse variance weighted (multiplicative random effects)	46	0.0721633	0.045034	0.109063	-0.0161032	0.16043	1.07483	0.984026	1.17402
depression	HGF	Simple median	46	0.141838	0.0583893	0.015133	0.0273951	0.256281	1.15239	1.02777	1.29212
depression	HGF	Weighted median	46	0.141399	0.0619312	0.0224206	0.0200141	0.262784	1.15188	1.02022	1.30055
depression	HNMT	MR Egger	46	-0.019757	0.18914	0.917281	-0.390471	0.350957	0.980437	0.676738	1.42043
depression	HNMT	MR Egger (bootstrap)	46	0.0100156	0.163149	0.466	-0.309756	0.329787	1.01007	0.733626	1.39067
depression	HNMT	Inverse variance weighted (fixed effects)	46	0.0807246	0.0358424	0.024309	0.0104735	0.150976	1.08407	1.01053	1.16297
depression	HNMT	Inverse variance weighted (multiplicative random effects)	46	0.0807246	0.0390369	0.0386491	0.00421222	0.157237	1.08407	1.00422	1.17027
depression	HNMT	Simple median	46	0.0953854	0.0504058	0.0584445	-0.00341001	0.194181	1.10008	0.996596	1.21432
depression	HNMT	Weighted median	46	0.0691413	0.0519981	0.183621	-0.032775	0.171058	1.07159	0.967756	1.18656
depression	HSD11B1	MR Egger	46	0.316766	0.220203	0.157361	-0.114831	0.748363	1.37268	0.891517	2.11354
depression	HSD11B1	MR Egger (bootstrap)	46	0.0385936	0.238266	0.438	-0.428407	0.505595	1.03935	0.651546	1.65797
depression	HSD11B1	Inverse variance weighted (fixed effects)	46	0.079173	0.0410996	0.0540585	-0.00138229	0.159728	1.08239	0.998619	1.17319
depression	HSD11B1	Inverse variance weighted (multiplicative random effects)	46	0.079173	0.046652	0.0896781	-0.0122649	0.170611	1.08239	0.98781	1.18603
depression	HSD11B1	Simple median	46	0.0256358	0.0604492	0.671502	-0.0928447	0.144116	1.02597	0.911335	1.15502
depression	HSD11B1	Weighted median	46	0.0320079	0.0624661	0.608368	-0.0904257	0.154441	1.03253	0.913542	1.16701
depression	IGFBP1	MR Egger	46	-0.443595	0.216908	0.0468561	-0.868735	-0.0184549	0.641725	0.419482	0.981714
depression	IGFBP1	MR Egger (bootstrap)	46	-0.0914175	0.234485	0.339	-0.551008	0.368173	0.912637	0.576368	1.44509
depression	IGFBP1	Inverse variance weighted (fixed effects)	46	-0.0871435	0.0406299	0.031968	-0.166778	-0.00750885	0.916546	0.846387	0.992519
depression	IGFBP1	Inverse variance weighted (multiplicative random effects)	46	-0.0871435	0.0467759	0.0624624	-0.178824	0.0045373	0.916546	0.836253	1.00455
depression	IGFBP1	Simple median	46	-0.011619	0.062145	0.851687	-0.133423	0.110185	0.988448	0.875095	1.11648
depression	IGFBP1	Weighted median	46	-0.0880743	0.061798	0.1541	-0.209198	0.0330498	0.915693	0.811234	1.0336
depression	IGFBP2	MR Egger	46	-0.217884	0.218138	0.323337	-0.645435	0.209667	0.804219	0.524434	1.23327
depression	IGFBP2	MR Egger (bootstrap)	46	-0.156298	0.224916	0.234	-0.597134	0.284537	0.855304	0.550387	1.32915
depression	IGFBP2	Inverse variance weighted (fixed effects)	46	-0.0942955	0.0405496	0.0200487	-0.173773	-0.0148183	0.910014	0.840488	0.985291
depression	IGFBP2	Inverse variance weighted (multiplicative random effects)	46	-0.0942955	0.0457601	0.0393366	-0.183985	-0.00460566	0.910014	0.831948	0.995405
depression	IGFBP2	Simple median	46	-0.0543025	0.0607657	0.371516	-0.173403	0.0647983	0.947146	0.840798	1.06694
depression	IGFBP2	Weighted median	46	-0.0826222	0.0599827	0.168378	-0.200188	0.0349438	0.920699	0.818577	1.03556
depression	IGFBP4	MR Egger	46	0.101579	0.229433	0.660123	-0.348109	0.551267	1.10692	0.706022	1.73545
depression	IGFBP4	MR Egger (bootstrap)	46	0.0712953	0.224084	0.374	-0.367909	0.5105	1.0739	0.69218	1.66612
depression	IGFBP4	Inverse variance weighted (fixed effects)	46	0.0691487	0.0391975	0.0777135	-0.00767841	0.145976	1.0716	0.992351	1.15717
depression	IGFBP4	Inverse variance weighted (multiplicative random effects)	46	0.0691487	0.047941	0.149197	-0.0248155	0.163113	1.0716	0.97549	1.17717
depression	IGFBP4	Simple median	46	0.0575999	0.0589006	0.328115	-0.0578452	0.173045	1.05929	0.943796	1.18892
depression	IGFBP4	Weighted median	46	0.0395195	0.0586393	0.500349	-0.0754137	0.154453	1.04031	0.92736	1.16702
depression	IGSF9	MR Egger	46	0.453293	0.190416	0.0216833	0.0800779	0.826507	1.57348	1.08337	2.28532
depression	IGSF9	MR Egger (bootstrap)	46	-0.0203041	0.202908	0.463	-0.418005	0.377396	0.979901	0.658359	1.45848
depression	IGSF9	Inverse variance weighted (fixed effects)	46	0.104285	0.0402498	0.009571	0.0253958	0.183175	1.10992	1.02572	1.20102
depression	IGSF9	Inverse variance weighted (multiplicative random effects)	46	0.104285	0.0368931	0.00470319	0.0319749	0.176596	1.10992	1.03249	1.19315
depression	IGSF9	Simple median	46	0.0790671	0.0560721	0.158511	-0.0308341	0.188968	1.08228	0.969636	1.208
depression	IGSF9	Weighted median	46	0.110552	0.0568287	0.0517319	-0.0008321	0.221937	1.11689	0.999168	1.24849
depression	IL12A_IL12B	MR Egger	46	-1.12425	0.352103	0.00260154	-1.81437	-0.434129	0.324896	0.16294	0.647829
depression	IL12A_IL12B	MR Egger (bootstrap)	46	-0.0785491	0.262642	0.387	-0.593328	0.436229	0.924457	0.552486	1.54686
depression	IL12A_IL12B	Inverse variance weighted (fixed effects)	46	-0.147599	0.0376226	8.73962e-05	-0.221339	-0.073859	0.862777	0.801445	0.928803
depression	IL12A_IL12B	Inverse variance weighted (multiplicative random effects)	46	-0.147599	0.0801503	0.0655439	-0.304694	0.00949538	0.862777	0.737349	1.00954
depression	IL12A_IL12B	Simple median	46	-0.0346659	0.0570394	0.543351	-0.146463	0.0771314	0.965928	0.863758	1.08018
depression	IL12A_IL12B	Weighted median	46	-0.00841946	0.0582071	0.88499	-0.122505	0.105666	0.991616	0.884701	1.11145
depression	IL1RAP	MR Egger	46	0.251993	0.134304	0.0672593	-0.0112437	0.515229	1.28659	0.988819	1.67402
depression	IL1RAP	MR Egger (bootstrap)	46	-0.0517624	0.0917408	0.284	-0.231574	0.12805	0.949554	0.793284	1.13661
depression	IL1RAP	Inverse variance weighted (fixed effects)	46	-0.041401	0.0273572	0.130191	-0.0950212	0.0122191	0.959444	0.909354	1.01229
depression	IL1RAP	Inverse variance weighted (multiplicative random effects)	46	-0.041401	0.0299803	0.167297	-0.100162	0.0173603	0.959444	0.90469	1.01751
depression	IL1RAP	Simple median	46	-0.0810928	0.0397622	0.0414058	-0.159027	-0.00315884	0.922108	0.852974	0.996846
depression	IL1RAP	Weighted median	46	-0.0813329	0.0396646	0.0403142	-0.159075	-0.00359026	0.921887	0.852932	0.996416
depression	IL1RN	MR Egger	46	-0.0389391	0.193825	0.841704	-0.418836	0.340958	0.961809	0.657812	1.40629
depression	IL1RN	MR Egger (bootstrap)	46	-0.0309755	0.214472	0.445	-0.45134	0.389389	0.969499	0.636775	1.47608
depression	IL1RN	Inverse variance weighted (fixed effects)	46	0.0493179	0.0408862	0.227732	-0.0308191	0.129455	1.05055	0.969651	1.13821
depression	IL1RN	Inverse variance weighted (multiplicative random effects)	46	0.0493179	0.0385828	0.201166	-0.0263043	0.12494	1.05055	0.974039	1.13308
depression	IL1RN	Simple median	46	0.0916936	0.057679	0.111898	-0.0213574	0.204745	1.09603	0.978869	1.22721
depression	IL1RN	Weighted median	46	0.090837	0.0592734	0.125397	-0.025339	0.207013	1.09509	0.974979	1.23
depression	IL6	MR Egger	46	0.203775	0.193078	0.297003	-0.174658	0.582207	1.22602	0.839744	1.78999
depression	IL6	MR Egger (bootstrap)	46	-0.0972086	0.210311	0.327	-0.509419	0.315002	0.907367	0.600845	1.37026
depression	IL6	Inverse variance weighted (fixed effects)	46	0.0489818	0.0408099	0.230045	-0.0310056	0.128969	1.0502	0.96947	1.13766
depression	IL6	Inverse variance weighted (multiplicative random effects)	46	0.0489818	0.0381745	0.199456	-0.0258403	0.123804	1.0502	0.974491	1.13179
depression	IL6	Simple median	46	0.0482003	0.0584097	0.409253	-0.0662828	0.162683	1.04938	0.935866	1.17666
depression	IL6	Weighted median	46	0.0416876	0.0591418	0.480888	-0.0742303	0.157605	1.04257	0.928458	1.1707
depression	IL7R	MR Egger	46	0.0287482	0.152482	0.851324	-0.270117	0.327614	1.02917	0.76329	1.38765
depression	IL7R	MR Egger (bootstrap)	46	0.0325239	0.156533	0.408	-0.274281	0.339329	1.03306	0.760118	1.40401
depression	IL7R	Inverse variance weighted (fixed effects)	46	0.00630015	0.032467	0.846138	-0.0573351	0.0699354	1.00632	0.944278	1.07244
depression	IL7R	Inverse variance weighted (multiplicative random effects)	46	0.00630015	0.0318615	0.843252	-0.0561484	0.0687487	1.00632	0.945399	1.07117
depression	IL7R	Simple median	46	0.0292653	0.0468427	0.532131	-0.0625464	0.121077	1.0297	0.939369	1.12871
depression	IL7R	Weighted median	46	0.0310498	0.0493945	0.529606	-0.0657635	0.127863	1.03154	0.936352	1.1364
depression	INHBC	MR Egger	46	0.763042	0.184303	0.000154502	0.401808	1.12428	2.14479	1.49452	3.07799
depression	INHBC	MR Egger (bootstrap)	46	0.0845956	0.211019	0.342	-0.329002	0.498194	1.08828	0.719641	1.64575
depression	INHBC	Inverse variance weighted (fixed effects)	46	0.115961	0.037861	0.00219263	0.0417537	0.190169	1.12295	1.04264	1.20945
depression	INHBC	Inverse variance weighted (multiplicative random effects)	46	0.115961	0.0437862	0.0080885	0.0301403	0.201782	1.12295	1.0306	1.22358
depression	INHBC	Simple median	46	0.0442362	0.0572334	0.439577	-0.0679413	0.156414	1.04523	0.934315	1.16931
depression	INHBC	Weighted median	46	0.0752305	0.0589846	0.202158	-0.0403793	0.19084	1.07813	0.960425	1.21027
depression	INSL3	MR Egger	46	-0.218296	0.123332	0.083658	-0.460027	0.0234343	0.803887	0.631267	1.02371
depression	INSL3	MR Egger (bootstrap)	46	0.0247471	0.137884	0.432	-0.245505	0.295	1.02506	0.782309	1.34313
depression	INSL3	Inverse variance weighted (fixed effects)	46	-0.0505071	0.0260601	0.0526109	-0.101585	0.000570693	0.950747	0.903404	1.00057
depression	INSL3	Inverse variance weighted (multiplicative random effects)	46	-0.0505071	0.022919	0.027544	-0.0954284	-0.00558584	0.950747	0.908983	0.99443
depression	INSL3	Simple median	46	-0.0822197	0.0369905	0.0262344	-0.154721	-0.00971832	0.92107	0.856654	0.990329
depression	INSL3	Weighted median	46	-0.0822811	0.0356835	0.0211186	-0.152221	-0.0123414	0.921013	0.858799	0.987734
depression	KIR2DS4	MR Egger	46	-0.26322	0.154641	0.0957872	-0.566317	0.0398772	0.768573	0.567612	1.04068
depression	KIR2DS4	MR Egger (bootstrap)	46	0.0922009	0.157505	0.282	-0.216508	0.40091	1.09659	0.805326	1.49318
depression	KIR2DS4	Inverse variance weighted (fixed effects)	46	-0.0360208	0.0265639	0.175098	-0.0880862	0.0160445	0.96462	0.915682	1.01617
depression	KIR2DS4	Inverse variance weighted (multiplicative random effects)	46	-0.0360208	0.0331318	0.27695	-0.100959	0.0289176	0.96462	0.90397	1.02934
depression	KIR2DS4	Simple median	46	-0.0470801	0.0433211	0.277138	-0.131989	0.0378292	0.954011	0.87635	1.03855
depression	KIR2DS4	Weighted median	46	-0.0527133	0.0400865	0.188513	-0.131283	0.0258562	0.948652	0.87697	1.02619
depression	KLK1	MR Egger	46	0.132031	0.16421	0.425696	-0.18982	0.453882	1.14114	0.827108	1.57441
depression	KLK1	MR Egger (bootstrap)	46	0.0454726	0.1735	0.386	-0.294587	0.385532	1.04652	0.744839	1.4704
depression	KLK1	Inverse variance weighted (fixed effects)	46	-0.0250016	0.0305807	0.413608	-0.0849398	0.0349367	0.975308	0.918568	1.03555
depression	KLK1	Inverse variance weighted (multiplicative random effects)	46	-0.0250016	0.0346986	0.471195	-0.0930109	0.0430077	0.975308	0.911184	1.04395
depression	KLK1	Simple median	46	-0.0288739	0.0445186	0.51661	-0.11613	0.0583826	0.971539	0.890359	1.06012
depression	KLK1	Weighted median	46	-0.00948692	0.0445487	0.831361	-0.0968023	0.0778285	0.990558	0.907735	1.08094
depression	KRT18	MR Egger	46	-0.193685	0.186904	0.305732	-0.560016	0.172646	0.823917	0.5712	1.18845
depression	KRT18	MR Egger (bootstrap)	46	-0.162419	0.203939	0.216	-0.56214	0.237302	0.850085	0.569988	1.26782
depression	KRT18	Inverse variance weighted (fixed effects)	46	-0.0314244	0.0395162	0.426481	-0.108876	0.0460274	0.969064	0.896841	1.0471
depression	KRT18	Inverse variance weighted (multiplicative random effects)	46	-0.0314244	0.0365447	0.38985	-0.103052	0.0402032	0.969064	0.90208	1.04102
depression	KRT18	Simple median	46	0.0189817	0.0564734	0.736782	-0.0917061	0.129669	1.01916	0.912373	1.13845
depression	KRT18	Weighted median	46	-0.025222	0.0561842	0.653492	-0.135343	0.084899	0.975093	0.873416	1.08861
depression	LDLR	MR Egger	46	0.814095	0.239858	0.00146767	0.343973	1.28422	2.25713	1.41054	3.61184
depression	LDLR	MR Egger (bootstrap)	46	0.191904	0.230443	0.183	-0.259764	0.643572	1.21155	0.771233	1.90327
depression	LDLR	Inverse variance weighted (fixed effects)	46	0.18881	0.0395813	1.84071e-06	0.11123	0.266389	1.20781	1.11765	1.30524
depression	LDLR	Inverse variance weighted (multiplicative random effects)	46	0.18881	0.0540323	0.000475151	0.0829064	0.294713	1.20781	1.08644	1.34274
depression	LDLR	Simple median	46	0.16903	0.0625328	0.0068704	0.0464657	0.291594	1.18416	1.04756	1.33856
depression	LDLR	Weighted median	46	0.171662	0.0592445	0.00376126	0.0555429	0.287781	1.18728	1.05711	1.33347
depression	LECT2	MR Egger	46	0.281401	0.15156	0.0700571	-0.0156565	0.578458	1.32498	0.984465	1.78329
depression	LECT2	MR Egger (bootstrap)	46	0.0467701	0.129313	0.361	-0.206683	0.300223	1.04788	0.813277	1.35016
depression	LECT2	Inverse variance weighted (fixed effects)	46	0.0518552	0.0277796	0.0619484	-0.00259282	0.106303	1.05322	0.997411	1.11216
depression	LECT2	Inverse variance weighted (multiplicative random effects)	46	0.0518552	0.0326796	0.112563	-0.0121968	0.115907	1.05322	0.987877	1.12289
depression	LECT2	Simple median	46	-0.0176994	0.0405503	0.662488	-0.0971781	0.0617792	0.982456	0.907394	1.06373
depression	LECT2	Weighted median	46	-0.0164014	0.0416639	0.693832	-0.0980626	0.0652598	0.983732	0.906592	1.06744
depression	LEP	MR Egger	46	-0.0529018	0.171843	0.75965	-0.389715	0.283911	0.948473	0.67725	1.32832
depression	LEP	MR Egger (bootstrap)	46	0.16772	0.193963	0.19	-0.212447	0.547888	1.18261	0.808603	1.7296
depression	LEP	Inverse variance weighted (fixed effects)	46	0.120641	0.0354592	0.000668377	0.0511405	0.190141	1.12822	1.05247	1.20942
depression	LEP	Inverse variance weighted (multiplicative random effects)	46	0.120641	0.036329	0.000897658	0.0494358	0.191845	1.12822	1.05068	1.21148
depression	LEP	Simple median	46	0.107261	0.0507975	0.0347266	0.00769746	0.206824	1.11322	1.00773	1.22977
depression	LEP	Weighted median	46	0.0965919	0.0527482	0.0670721	-0.00679448	0.199978	1.10141	0.993229	1.22138
depression	MEP1B	MR Egger	46	-0.563715	0.168943	0.0017308	-0.894842	-0.232587	0.569091	0.408672	0.792481
depression	MEP1B	MR Egger (bootstrap)	46	-0.0933625	0.116605	0.208	-0.321909	0.135184	0.910863	0.724764	1.14475
depression	MEP1B	Inverse variance weighted (fixed effects)	46	-0.0641152	0.0274853	0.0196633	-0.117986	-0.0102441	0.937897	0.888708	0.989808
depression	MEP1B	Inverse variance weighted (multiplicative random effects)	46	-0.0641152	0.0394492	0.104107	-0.141436	0.0132052	0.937897	0.868111	1.01329
depression	MEP1B	Simple median	46	-0.0374971	0.0430131	0.383338	-0.121803	0.0468085	0.963197	0.885323	1.04792
depression	MEP1B	Weighted median	46	-0.043608	0.0403928	0.280321	-0.122778	0.0355618	0.957329	0.88446	1.0362
depression	MFAP5	MR Egger	46	0.0722414	0.188219	0.702964	-0.296668	0.441151	1.07491	0.743291	1.55449
depression	MFAP5	MR Egger (bootstrap)	46	0.0882288	0.215791	0.347	-0.334722	0.51118	1.09224	0.715537	1.66726
depression	MFAP5	Inverse variance weighted (fixed effects)	46	0.0650627	0.0397935	0.102047	-0.0129325	0.143058	1.06723	0.987151	1.1538
depression	MFAP5	Inverse variance weighted (multiplicative random effects)	46	0.0650627	0.0388847	0.0942835	-0.0111513	0.141277	1.06723	0.988911	1.15174
depression	MFAP5	Simple median	46	0.0596723	0.0569821	0.295003	-0.0520127	0.171357	1.06149	0.949317	1.18691
depression	MFAP5	Weighted median	46	0.0622684	0.0571251	0.275698	-0.0496968	0.174234	1.06425	0.951518	1.19033
depression	MME	MR Egger	46	0.199048	0.296841	0.506008	-0.382759	0.780856	1.22024	0.681977	2.18334
depression	MME	MR Egger (bootstrap)	46	-0.0264981	0.219891	0.449	-0.457485	0.404489	0.97385	0.632873	1.49854
depression	MME	Inverse variance weighted (fixed effects)	46	0.0592008	0.0376035	0.115408	-0.014502	0.132904	1.06099	0.985603	1.14214
depression	MME	Inverse variance weighted (multiplicative random effects)	46	0.0592008	0.0623914	0.342691	-0.0630864	0.181488	1.06099	0.938862	1.199
depression	MME	Simple median	46	0.0832009	0.0548294	0.129153	-0.0242648	0.190667	1.08676	0.976027	1.21006
depression	MME	Weighted median	46	0.0833378	0.0547591	0.128035	-0.0239901	0.190666	1.08691	0.976295	1.21005
depression	MSR1	MR Egger	46	-0.52499	0.222621	0.0228711	-0.961326	-0.0886534	0.591561	0.382385	0.915163
depression	MSR1	MR Egger (bootstrap)	46	0.0498345	0.223246	0.429	-0.387728	0.487397	1.0511	0.678597	1.62807
depression	MSR1	Inverse variance weighted (fixed effects)	46	-0.037636	0.0369242	0.308071	-0.110007	0.0347354	0.963063	0.895827	1.03535
depression	MSR1	Inverse variance weighted (multiplicative random effects)	46	-0.037636	0.0490685	0.443076	-0.13381	0.0585382	0.963063	0.874756	1.06029
depression	MSR1	Simple median	46	0.00614038	0.0553549	0.911674	-0.102355	0.114636	1.00616	0.902709	1.12147
depression	MSR1	Weighted median	46	-0.000347596	0.0557097	0.995022	-0.109539	0.108843	0.999652	0.896248	1.11499
depression	MUC16	MR Egger	46	-0.102735	0.19688	0.604417	-0.48862	0.28315	0.902366	0.613472	1.3273
depression	MUC16	MR Egger (bootstrap)	46	-0.0152787	0.228061	0.465	-0.462278	0.431721	0.984837	0.629847	1.5399
depression	MUC16	Inverse variance weighted (fixed effects)	46	-0.0105773	0.0415611	0.799109	-0.092037	0.0708825	0.989478	0.912071	1.07346
depression	MUC16	Inverse variance weighted (multiplicative random effects)	46	-0.0105773	0.041031	0.79657	-0.090998	0.0698434	0.989478	0.91302	1.07234
depression	MUC16	Simple median	46	0.0198903	0.0601023	0.740689	-0.0979103	0.137691	1.02009	0.90673	1.14762
depression	MUC16	Weighted median	46	0.0470163	0.0590316	0.425764	-0.0686856	0.162718	1.04814	0.93362	1.17671
depression	MVK	MR Egger	46	0.407043	0.194801	0.0424741	0.0252335	0.788853	1.50237	1.02555	2.20087
depression	MVK	MR Egger (bootstrap)	46	-0.0798671	0.224704	0.346	-0.520286	0.360552	0.923239	0.59435	1.43412
depression	MVK	Inverse variance weighted (fixed effects)	46	0.0822474	0.0411721	0.0457546	0.00155012	0.162945	1.08572	1.00155	1.17697
depression	MVK	Inverse variance weighted (multiplicative random effects)	46	0.0822474	0.0394461	0.0370639	0.00493309	0.159562	1.08572	1.00495	1.173
depression	MVK	Simple median	46	0.0868952	0.0581656	0.135194	-0.0271093	0.2009	1.09078	0.973255	1.2225
depression	MVK	Weighted median	46	0.0847259	0.0585508	0.147883	-0.0300336	0.199485	1.08842	0.970413	1.22077
depression	OBP2B	MR Egger	46	0.425977	0.188088	0.0285046	0.0573236	0.79463	1.53109	1.059	2.21362
depression	OBP2B	MR Egger (bootstrap)	46	0.0341759	0.177609	0.437	-0.313938	0.382289	1.03477	0.730565	1.46564
depression	OBP2B	Inverse variance weighted (fixed effects)	46	0.0318974	0.0292919	0.276176	-0.0255148	0.0893096	1.03241	0.974808	1.09342
depression	OBP2B	Inverse variance weighted (multiplicative random effects)	46	0.0318974	0.0415886	0.443096	-0.0496161	0.113411	1.03241	0.951595	1.12009
depression	OBP2B	Simple median	46	0.0434714	0.0457224	0.341723	-0.0461446	0.133087	1.04443	0.954904	1.14235
depression	OBP2B	Weighted median	46	0.058034	0.0455455	0.202594	-0.0312353	0.147303	1.05975	0.969248	1.15871
depression	OXT	MR Egger	46	0.0243644	0.181212	0.893658	-0.330811	0.37954	1.02466	0.718341	1.46161
depression	OXT	MR Egger (bootstrap)	46	0.107796	0.208642	0.299	-0.301144	0.516735	1.11382	0.739972	1.67654
depression	OXT	Inverse variance weighted (fixed effects)	46	0.094836	0.0383262	0.0133444	0.0197167	0.169955	1.09948	1.01991	1.18525
depression	OXT	Inverse variance weighted (multiplicative random effects)	46	0.094836	0.0379796	0.012524	0.020396	0.169276	1.09948	1.02061	1.18445
depression	OXT	Simple median	46	0.0590027	0.0562576	0.294273	-0.0512622	0.169268	1.06078	0.95003	1.18444
depression	OXT	Weighted median	46	0.0624347	0.0538651	0.246418	-0.0431408	0.16801	1.06442	0.957776	1.18295
depression	PALM2	MR Egger	46	0.0562936	0.187246	0.765105	-0.310709	0.423296	1.05791	0.732927	1.52699
depression	PALM2	MR Egger (bootstrap)	46	0.0118769	0.2012	0.466	-0.382476	0.40623	1.01195	0.68217	1.50115
depression	PALM2	Inverse variance weighted (fixed effects)	46	0.102391	0.0395964	0.00971349	0.024782	0.18	1.10782	1.02509	1.19722
depression	PALM2	Inverse variance weighted (multiplicative random effects)	46	0.102391	0.038517	0.00785298	0.0268975	0.177884	1.10782	1.02726	1.19469
depression	PALM2	Simple median	46	0.0953548	0.0576832	0.0983151	-0.0177043	0.208414	1.10005	0.982452	1.23172
depression	PALM2	Weighted median	46	0.0899693	0.0566934	0.112525	-0.0211498	0.201088	1.09414	0.979072	1.22273
depression	PCBD1	MR Egger	46	0.508487	0.23623	0.036882	0.0454754	0.971499	1.66277	1.04653	2.6419
depression	PCBD1	MR Egger (bootstrap)	46	-0.0594246	0.24162	0.396	-0.533	0.414151	0.942307	0.586842	1.51309
depression	PCBD1	Inverse variance weighted (fixed effects)	46	0.0931757	0.0404534	0.0212628	0.013887	0.172464	1.09765	1.01398	1.18823
depression	PCBD1	Inverse variance weighted (multiplicative random effects)	46	0.0931757	0.0511502	0.0685143	-0.00707872	0.19343	1.09765	0.992946	1.2134
depression	PCBD1	Simple median	46	0.127233	0.0630499	0.0435935	0.00365557	0.250811	1.13568	1.00366	1.28507
depression	PCBD1	Weighted median	46	0.127684	0.0612809	0.0371973	0.0075738	0.247795	1.13619	1.0076	1.2812
depression	PLAT	MR Egger	46	0.499784	0.184689	0.00965132	0.137794	0.861775	1.64837	1.14774	2.36736
depression	PLAT	MR Egger (bootstrap)	46	0.0495473	0.215162	0.417	-0.37217	0.471265	1.0508	0.689237	1.60202
depression	PLAT	Inverse variance weighted (fixed effects)	46	0.0903179	0.0387547	0.0197798	0.0143586	0.166277	1.09452	1.01446	1.1809
depression	PLAT	Inverse variance weighted (multiplicative random effects)	46	0.0903179	0.0408097	0.0268875	0.0103309	0.170305	1.09452	1.01038	1.18567
depression	PLAT	Simple median	46	0.0409301	0.0574539	0.476218	-0.0716795	0.15354	1.04178	0.930829	1.16595
depression	PLAT	Weighted median	46	0.0490282	0.0575875	0.394564	-0.0638432	0.1619	1.05025	0.938152	1.17574
depression	PLTP	MR Egger	46	0.309979	0.209382	0.145879	-0.10041	0.720367	1.3634	0.904467	2.05519
depression	PLTP	MR Egger (bootstrap)	46	-0.0288477	0.212668	0.451	-0.445678	0.387982	0.971564	0.64039	1.474
depression	PLTP	Inverse variance weighted (fixed effects)	46	-0.0346187	0.0384292	0.367672	-0.10994	0.0407026	0.965974	0.895888	1.04154
depression	PLTP	Inverse variance weighted (multiplicative random effects)	46	-0.0346187	0.0452193	0.443931	-0.123249	0.0540112	0.965974	0.884044	1.0555
depression	PLTP	Simple median	46	-0.0194612	0.0569244	0.732443	-0.131033	0.0921107	0.980727	0.877189	1.09649
depression	PLTP	Weighted median	46	-0.00819769	0.0604535	0.892135	-0.126687	0.110291	0.991836	0.88101	1.1166
depression	PNLIPRP2	MR Egger	46	0.357844	0.123569	0.00586751	0.115649	0.600039	1.43024	1.1226	1.82219
depression	PNLIPRP2	MR Egger (bootstrap)	46	-0.015177	0.124293	0.455	-0.258791	0.228437	0.984938	0.771985	1.25663
depression	PNLIPRP2	Inverse variance weighted (fixed effects)	46	0.0662435	0.0262601	0.0116493	0.0147738	0.117713	1.06849	1.01488	1.12492
depression	PNLIPRP2	Inverse variance weighted (multiplicative random effects)	46	0.0662435	0.0254387	0.00921305	0.0163837	0.116103	1.06849	1.01652	1.12311
depression	PNLIPRP2	Simple median	46	0.0337312	0.038437	0.380176	-0.0416053	0.109068	1.03431	0.959248	1.11524
depression	PNLIPRP2	Weighted median	46	0.0300877	0.0370442	0.41667	-0.0425188	0.102694	1.03054	0.958372	1.10815
depression	PON3	MR Egger	46	0.271584	0.21065	0.204043	-0.141291	0.684458	1.31204	0.868237	1.9827
depression	PON3	MR Egger (bootstrap)	46	0.0501729	0.226833	0.431	-0.39442	0.494766	1.05145	0.674071	1.64011
depression	PON3	Inverse variance weighted (fixed effects)	46	-0.0703936	0.0386026	0.0682207	-0.146055	0.00526747	0.932027	0.86411	1.00528
depression	PON3	Inverse variance weighted (multiplicative random effects)	46	-0.0703936	0.045382	0.120869	-0.159342	0.0185551	0.932027	0.852704	1.01873
depression	PON3	Simple median	46	-0.0590587	0.0554234	0.286608	-0.167689	0.0495712	0.942651	0.845617	1.05082
depression	PON3	Weighted median	46	-0.0520192	0.0585223	0.374068	-0.166723	0.0626844	0.949311	0.846434	1.06469
depression	PRAP1	MR Egger	46	-0.0956657	0.21872	0.663968	-0.524357	0.333025	0.908768	0.591936	1.39518
depression	PRAP1	MR Egger (bootstrap)	46	-0.0428972	0.214316	0.414	-0.462956	0.377161	0.95801	0.629421	1.45814
depression	PRAP1	Inverse variance weighted (fixed effects)	46	0.0476167	0.0384677	0.215777	-0.0277799	0.123013	1.04877	0.972602	1.1309
depression	PRAP1	Inverse variance weighted (multiplicative random effects)	46	0.0476167	0.0459445	0.300017	-0.0424344	0.137668	1.04877	0.958453	1.14759
depression	PRAP1	Simple median	46	0.0689615	0.0553739	0.212992	-0.0395713	0.177494	1.07139	0.961201	1.19422
depression	PRAP1	Weighted median	46	0.0514939	0.0572077	0.368055	-0.0606331	0.163621	1.05284	0.941168	1.17777
depression	PSCA	MR Egger	46	0.41997	0.134637	0.00319494	0.156082	0.683859	1.52192	1.16892	1.98151
depression	PSCA	MR Egger (bootstrap)	46	0.0146455	0.117984	0.435	-0.216602	0.245893	1.01475	0.80525	1.27876
depression	PSCA	Inverse variance weighted (fixed effects)	46	0.0379457	0.0240784	0.115044	-0.00924798	0.0851395	1.03867	0.990795	1.08887
depression	PSCA	Inverse variance weighted (multiplicative random effects)	46	0.0379457	0.0306097	0.2151	-0.0220493	0.0979408	1.03867	0.978192	1.1029
depression	PSCA	Simple median	46	0.00591381	0.0363152	0.870639	-0.0652639	0.0770915	1.00593	0.93682	1.08014
depression	PSCA	Weighted median	46	0.00605369	0.0353166	0.8639	-0.0631668	0.0752742	1.00607	0.938787	1.07818
depression	PSPN	MR Egger	46	0.419251	0.147489	0.00675992	0.130173	0.70833	1.52082	1.13903	2.0306
depression	PSPN	MR Egger (bootstrap)	46	-0.133032	0.175248	0.217	-0.476518	0.210453	0.875437	0.620942	1.23424
depression	PSPN	Inverse variance weighted (fixed effects)	46	0.00474063	0.030589	0.876839	-0.0552139	0.0646951	1.00475	0.946283	1.06683
depression	PSPN	Inverse variance weighted (multiplicative random effects)	46	0.00474063	0.0335828	0.887742	-0.0610818	0.070563	1.00475	0.940746	1.07311
depression	PSPN	Simple median	46	-0.0141801	0.0436977	0.745556	-0.0998276	0.0714674	0.98592	0.904993	1.07408
depression	PSPN	Weighted median	46	-0.0131528	0.0462015	0.775888	-0.103708	0.0774023	0.986933	0.901489	1.08048
depression	PTGR1	MR Egger	46	0.377961	0.195116	0.0591688	-0.00446642	0.760388	1.45931	0.995544	2.13911
depression	PTGR1	MR Egger (bootstrap)	46	-0.0656383	0.217306	0.382	-0.491557	0.360281	0.93647	0.611673	1.43373
depression	PTGR1	Inverse variance weighted (fixed effects)	46	0.0545285	0.0382442	0.153926	-0.0204301	0.129487	1.05604	0.979777	1.13824
depression	PTGR1	Inverse variance weighted (multiplicative random effects)	46	0.0545285	0.0422374	0.196704	-0.0282568	0.137314	1.05604	0.972139	1.14719
depression	PTGR1	Simple median	46	0.142647	0.054667	0.00907077	0.0354994	0.249794	1.15332	1.03614	1.28376
depression	PTGR1	Weighted median	46	0.140396	0.0563582	0.0127333	0.0299343	0.250858	1.15073	1.03039	1.28513
depression	PTS	MR Egger	46	0.625232	0.208244	0.00440397	0.217074	1.03339	1.86868	1.24244	2.81058
depression	PTS	MR Egger (bootstrap)	46	-0.0288021	0.228694	0.437	-0.477042	0.419438	0.971609	0.620616	1.52111
depression	PTS	Inverse variance weighted (fixed effects)	46	0.0949012	0.0410691	0.0208455	0.0144058	0.175397	1.09955	1.01451	1.19172
depression	PTS	Inverse variance weighted (multiplicative random effects)	46	0.0949012	0.0467746	0.0424678	0.00322306	0.186579	1.09955	1.00323	1.20512
depression	PTS	Simple median	46	0.018427	0.0602643	0.75978	-0.0996911	0.136545	1.0186	0.905117	1.14631
depression	PTS	Weighted median	46	0.0481198	0.0627513	0.44318	-0.0748726	0.171112	1.0493	0.927862	1.18662
depression	RARRES2	MR Egger	46	0.983751	0.219626	5.26795e-05	0.553284	1.41422	2.67447	1.73896	4.11327
depression	RARRES2	MR Egger (bootstrap)	46	0.0843006	0.240261	0.354	-0.386612	0.555213	1.08796	0.679355	1.74231
depression	RARRES2	Inverse variance weighted (fixed effects)	46	0.189483	0.0404513	2.81032e-06	0.110198	0.268767	1.20862	1.1165	1.30835
depression	RARRES2	Inverse variance weighted (multiplicative random effects)	46	0.189483	0.0525145	0.000308326	0.0865544	0.292411	1.20862	1.09041	1.33965
depression	RARRES2	Simple median	46	0.133049	0.0576967	0.0211107	0.019963	0.246134	1.14231	1.02016	1.27907
depression	RARRES2	Weighted median	46	0.133303	0.0619377	0.0313807	0.0119051	0.254701	1.1426	1.01198	1.29008
depression	RBP5	MR Egger	46	0.191049	0.185033	0.307474	-0.171616	0.553714	1.21052	0.842303	1.7397
depression	RBP5	MR Egger (bootstrap)	46	0.0365851	0.201761	0.433	-0.358866	0.432036	1.03726	0.698468	1.54039
depression	RBP5	Inverse variance weighted (fixed effects)	46	0.0540294	0.039118	0.16722	-0.0226419	0.130701	1.05552	0.977613	1.13963
depression	RBP5	Inverse variance weighted (multiplicative random effects)	46	0.0540294	0.0337405	0.109306	-0.012102	0.120161	1.05552	0.987971	1.12768
depression	RBP5	Simple median	46	0.0528759	0.0540862	0.328261	-0.053133	0.158885	1.0543	0.948254	1.1722
depression	RBP5	Weighted median	46	0.0437783	0.0529664	0.408503	-0.0600358	0.147592	1.04475	0.941731	1.15904
depression	REN	MR Egger	46	-0.0834425	0.227601	0.715662	-0.529541	0.362656	0.919944	0.588875	1.43714
depression	REN	MR Egger (bootstrap)	46	-0.0276541	0.234705	0.439	-0.487676	0.432368	0.972725	0.614052	1.5409
depression	REN	Inverse variance weighted (fixed effects)	46	0.010066	0.0393195	0.797946	-0.0670002	0.0871323	1.01012	0.935195	1.09104
depression	REN	Inverse variance weighted (multiplicative random effects)	46	0.010066	0.0476593	0.832725	-0.0833462	0.103478	1.01012	0.920033	1.10902
depression	REN	Simple median	46	0.0567734	0.0585621	0.332318	-0.0580083	0.171555	1.05842	0.943642	1.18715
depression	REN	Weighted median	46	0.0557279	0.0573482	0.331177	-0.0566745	0.16813	1.05731	0.944902	1.18309
depression	RTN4R	MR Egger	46	0.0374292	0.21193	0.860624	-0.377954	0.452812	1.03814	0.685262	1.57273
depression	RTN4R	MR Egger (bootstrap)	46	0.185962	0.217249	0.194	-0.239845	0.61177	1.20438	0.786749	1.84369
depression	RTN4R	Inverse variance weighted (fixed effects)	46	0.0923979	0.0388722	0.0174559	0.0162083	0.168587	1.0968	1.01634	1.18363
depression	RTN4R	Inverse variance weighted (multiplicative random effects)	46	0.0923979	0.0443237	0.0371044	0.00552335	0.179272	1.0968	1.00554	1.19635
depression	RTN4R	Simple median	46	0.12128	0.0579269	0.0362887	0.00774351	0.234817	1.12894	1.00777	1.26468
depression	RTN4R	Weighted median	46	0.11465	0.0596911	0.0547659	-0.00234414	0.231645	1.12148	0.997659	1.26067
depression	SCGB3A2	MR Egger	46	-0.236469	0.190557	0.221207	-0.609961	0.137024	0.789411	0.543372	1.14686
depression	SCGB3A2	MR Egger (bootstrap)	46	-0.00651657	0.216062	0.499	-0.429998	0.416965	0.993505	0.65051	1.51735
depression	SCGB3A2	Inverse variance weighted (fixed effects)	46	-0.0453448	0.0402761	0.26023	-0.124286	0.0335965	0.955668	0.883127	1.03417
depression	SCGB3A2	Inverse variance weighted (multiplicative random effects)	46	-0.0453448	0.0384091	0.237772	-0.120627	0.029937	0.955668	0.886365	1.03039
depression	SCGB3A2	Simple median	46	-0.064966	0.0566959	0.25185	-0.17609	0.046158	0.937099	0.838542	1.04724
depression	SCGB3A2	Weighted median	46	-0.074869	0.0579501	0.196372	-0.188451	0.0387132	0.927865	0.828241	1.03947
depression	SCLY	MR Egger	46	0.692946	0.204718	0.00150709	0.291699	1.09419	1.9996	1.3387	2.98677
depression	SCLY	MR Egger (bootstrap)	46	-0.116851	0.213943	0.284	-0.53618	0.302478	0.889718	0.584979	1.35321
depression	SCLY	Inverse variance weighted (fixed effects)	46	0.12769	0.0395718	0.00125189	0.050129	0.20525	1.1362	1.05141	1.22783
depression	SCLY	Inverse variance weighted (multiplicative random effects)	46	0.12769	0.0464656	0.00599513	0.0366171	0.218762	1.1362	1.0373	1.24454
depression	SCLY	Simple median	46	0.0596826	0.0588872	0.310818	-0.0557364	0.175102	1.0615	0.945788	1.19137
depression	SCLY	Weighted median	46	0.0597142	0.060011	0.31971	-0.0579073	0.177336	1.06153	0.943737	1.19403
depression	SHBG	MR Egger	46	-0.250971	0.192467	0.199024	-0.628206	0.126264	0.778045	0.533548	1.13458
depression	SHBG	MR Egger (bootstrap)	46	-0.027163	0.200809	0.429	-0.420748	0.366422	0.973203	0.656555	1.44256
depression	SHBG	Inverse variance weighted (fixed effects)	46	-0.0932711	0.0368853	0.0114493	-0.165566	-0.0209759	0.910947	0.847414	0.979243
depression	SHBG	Inverse variance weighted (multiplicative random effects)	46	-0.0932711	0.0405559	0.0214588	-0.172761	-0.0137814	0.910947	0.841339	0.986313
depression	SHBG	Simple median	46	-0.102482	0.0532134	0.0541206	-0.20678	0.00181617	0.902594	0.813198	1.00182
depression	SHBG	Weighted median	46	-0.107819	0.0545655	0.0481601	-0.214767	-0.000870459	0.89779	0.806729	0.99913
depression	SNCG	MR Egger	46	-0.205512	0.176665	0.250983	-0.551776	0.140751	0.81423	0.575926	1.15114
depression	SNCG	MR Egger (bootstrap)	46	0.201635	0.170945	0.126	-0.133416	0.536687	1.2234	0.875101	1.71033
depression	SNCG	Inverse variance weighted (fixed effects)	46	0.0422426	0.0318933	0.185338	-0.0202683	0.104754	1.04315	0.979936	1.11044
depression	SNCG	Inverse variance weighted (multiplicative random effects)	46	0.0422426	0.0378976	0.265	-0.0320368	0.116522	1.04315	0.968471	1.12358
depression	SNCG	Simple median	46	0.0167425	0.0483074	0.728905	-0.07794	0.111425	1.01688	0.92502	1.11787
depression	SNCG	Weighted median	46	0.0107817	0.0482992	0.823359	-0.0838848	0.105448	1.01084	0.919537	1.11121
depression	SORD	MR Egger	46	0.406376	0.191884	0.0398767	0.0302824	0.782469	1.50137	1.03075	2.18687
depression	SORD	MR Egger (bootstrap)	46	0.00519713	0.2067	0.503	-0.399934	0.410328	1.00521	0.670364	1.50731
depression	SORD	Inverse variance weighted (fixed effects)	46	0.0801333	0.0405763	0.0482821	0.000603663	0.159663	1.08343	1.0006	1.17312
depression	SORD	Inverse variance weighted (multiplicative random effects)	46	0.0801333	0.0400308	0.0453071	0.00167295	0.158594	1.08343	1.00167	1.17186
depression	SORD	Simple median	46	0.0123424	0.0603102	0.837846	-0.105866	0.13055	1.01242	0.899546	1.13946
depression	SORD	Weighted median	46	0.022775	0.057595	0.692524	-0.0901113	0.135661	1.02304	0.913829	1.14529
depression	SPINT3	MR Egger	46	0.0280964	0.130237	0.830193	-0.227168	0.283361	1.02849	0.796787	1.32758
depression	SPINT3	MR Egger (bootstrap)	46	-0.0809009	0.143893	0.294	-0.362931	0.201129	0.922285	0.695635	1.22278
depression	SPINT3	Inverse variance weighted (fixed effects)	46	-0.0173005	0.025923	0.504528	-0.0681096	0.0335085	0.982848	0.934158	1.03408
depression	SPINT3	Inverse variance weighted (multiplicative random effects)	46	-0.0173005	0.0272624	0.525695	-0.0707349	0.0361338	0.982848	0.931709	1.03679
depression	SPINT3	Simple median	46	-0.0176817	0.0366282	0.629285	-0.089473	0.0541097	0.982474	0.914413	1.0556
depression	SPINT3	Weighted median	46	-0.0187069	0.0379444	0.622007	-0.0930779	0.0556641	0.981467	0.911123	1.05724
depression	SSC4D	MR Egger	46	0.681574	0.224941	0.00408471	0.240689	1.12246	1.97699	1.27213	3.0724
depression	SSC4D	MR Egger (bootstrap)	46	0.111948	0.229751	0.321	-0.338364	0.56226	1.11845	0.712936	1.75463
depression	SSC4D	Inverse variance weighted (fixed effects)	46	0.116516	0.037697	0.00199582	0.0426297	0.190402	1.12358	1.04355	1.20974
depression	SSC4D	Inverse variance weighted (multiplicative random effects)	46	0.116516	0.0503984	0.0207833	0.017735	0.215297	1.12358	1.01789	1.24023
depression	SSC4D	Simple median	46	0.0604338	0.058829	0.30429	-0.0548712	0.175739	1.0623	0.946607	1.19213
depression	SSC4D	Weighted median	46	0.071599	0.0572713	0.211237	-0.0406528	0.183851	1.07422	0.960162	1.20184
depression	TDGF1	MR Egger	46	0.00327415	0.129886	0.980003	-0.251303	0.257851	1.00328	0.777787	1.29415
depression	TDGF1	MR Egger (bootstrap)	46	-0.0581774	0.0869381	0.24	-0.228576	0.112221	0.943483	0.795666	1.11876
depression	TDGF1	Inverse variance weighted (fixed effects)	46	-0.0707684	0.0277849	0.0108651	-0.125227	-0.01631	0.931678	0.882297	0.983822
depression	TDGF1	Inverse variance weighted (multiplicative random effects)	46	-0.0707684	0.0260745	0.00664586	-0.121874	-0.0196624	0.931678	0.88526	0.98053
depression	TDGF1	Simple median	46	-0.0672903	0.0391955	0.0860188	-0.144114	0.00953301	0.934924	0.865789	1.00958
depression	TDGF1	Weighted median	46	-0.0433631	0.0384699	0.25966	-0.118764	0.0320379	0.957564	0.888017	1.03256
depression	TIMP3	MR Egger	46	0.711888	0.192399	0.000596124	0.334786	1.08899	2.03784	1.39764	2.97127
depression	TIMP3	MR Egger (bootstrap)	46	0.060096	0.214781	0.403	-0.360875	0.481067	1.06194	0.697066	1.6178
depression	TIMP3	Inverse variance weighted (fixed effects)	46	0.12076	0.0370289	0.00110931	0.048183	0.193336	1.12835	1.04936	1.21329
depression	TIMP3	Inverse variance weighted (multiplicative random effects)	46	0.12076	0.0444934	0.00664559	0.0335526	0.207967	1.12835	1.03412	1.23117
depression	TIMP3	Simple median	46	0.0709591	0.0538399	0.187515	-0.0345671	0.176485	1.07354	0.966024	1.19302
depression	TIMP3	Weighted median	46	0.0747196	0.0540184	0.166596	-0.0311564	0.180596	1.07758	0.969324	1.19793
depression	TMPRSS15	MR Egger	46	0.151759	0.19312	0.436179	-0.226756	0.530275	1.16388	0.797115	1.6994
depression	TMPRSS15	MR Egger (bootstrap)	46	-0.0616396	0.211345	0.396	-0.475875	0.352596	0.940222	0.621341	1.42276
depression	TMPRSS15	Inverse variance weighted (fixed effects)	46	0.0242245	0.0408397	0.553074	-0.0558214	0.10427	1.02452	0.945708	1.1099
depression	TMPRSS15	Inverse variance weighted (multiplicative random effects)	46	0.0242245	0.0393247	0.537887	-0.052852	0.101301	1.02452	0.94852	1.10661
depression	TMPRSS15	Simple median	46	0.100037	0.0564597	0.0764224	-0.0106239	0.210698	1.10521	0.989432	1.23454
depression	TMPRSS15	Weighted median	46	0.0960138	0.0584426	0.100409	-0.0185336	0.210561	1.10077	0.981637	1.23437
depression	TNFRSF11A	MR Egger	46	-0.19518	0.179989	0.284095	-0.547959	0.157599	0.822687	0.578129	1.1707
depression	TNFRSF11A	MR Egger (bootstrap)	46	0.027632	0.204949	0.448	-0.374069	0.429333	1.02802	0.68793	1.53623
depression	TNFRSF11A	Inverse variance weighted (fixed effects)	46	0.0292307	0.0369076	0.428363	-0.0431083	0.10157	1.02966	0.957808	1.10691
depression	TNFRSF11A	Inverse variance weighted (multiplicative random effects)	46	0.0292307	0.0384941	0.44764	-0.0462177	0.104679	1.02966	0.954834	1.11035
depression	TNFRSF11A	Simple median	46	0.0582784	0.0539331	0.279889	-0.0474305	0.163987	1.06001	0.953677	1.1782
depression	TNFRSF11A	Weighted median	46	0.0665996	0.053061	0.209424	-0.0373999	0.170599	1.06887	0.963291	1.18602
depression	TSPAN8	MR Egger	46	0.66586	0.231912	0.00626692	0.211312	1.12041	1.94616	1.2353	3.0661
depression	TSPAN8	MR Egger (bootstrap)	46	0.0543632	0.241944	0.397	-0.419846	0.528573	1.05587	0.657148	1.69651
depression	TSPAN8	Inverse variance weighted (fixed effects)	46	0.01775	0.0376642	0.637447	-0.0560718	0.0915719	1.01791	0.945471	1.0959
depression	TSPAN8	Inverse variance weighted (multiplicative random effects)	46	0.01775	0.05275	0.736499	-0.0856399	0.12114	1.01791	0.917925	1.12878
depression	TSPAN8	Simple median	46	0.0222214	0.0570983	0.697144	-0.0896912	0.134134	1.02247	0.914213	1.14355
depression	TSPAN8	Weighted median	46	0.0737946	0.0585113	0.207236	-0.0408875	0.188477	1.07659	0.959937	1.20741
depression	UMOD	MR Egger	46	0.150538	0.155582	0.338542	-0.154403	0.455479	1.16246	0.856927	1.57693
depression	UMOD	MR Egger (bootstrap)	46	-0.0307342	0.175845	0.435	-0.375391	0.313922	0.969733	0.687021	1.36878
depression	UMOD	Inverse variance weighted (fixed effects)	46	-0.0564813	0.0315452	0.0733753	-0.11831	0.00534724	0.945084	0.888421	1.00536
depression	UMOD	Inverse variance weighted (multiplicative random effects)	46	-0.0564813	0.0332147	0.0890384	-0.121582	0.00861947	0.945084	0.885518	1.00866
depression	UMOD	Simple median	46	-0.0500701	0.0451822	0.267783	-0.138627	0.038487	0.951163	0.870553	1.03924
depression	UMOD	Weighted median	46	-0.0099391	0.0452459	0.826129	-0.0986211	0.0787429	0.99011	0.906086	1.08193
depression	UPB1	MR Egger	46	0.465716	0.192738	0.0198949	0.0879496	0.843483	1.59316	1.09193	2.32445
depression	UPB1	MR Egger (bootstrap)	46	-0.0915427	0.218145	0.339	-0.519107	0.336022	0.912522	0.595052	1.39937
depression	UPB1	Inverse variance weighted (fixed effects)	46	0.0890911	0.0407348	0.0287351	0.00925095	0.168931	1.09318	1.00929	1.18404
depression	UPB1	Inverse variance weighted (multiplicative random effects)	46	0.0890911	0.0418787	0.0333902	0.00700883	0.171173	1.09318	1.00703	1.1867
depression	UPB1	Simple median	46	0.0712635	0.059209	0.228748	-0.0447862	0.187313	1.07386	0.956202	1.206
depression	UPB1	Weighted median	46	0.0790651	0.0580497	0.17319	-0.0347124	0.192843	1.08227	0.965883	1.21269
depression	VNN1	MR Egger	46	0.0741913	0.153145	0.630469	-0.225973	0.374356	1.07701	0.797739	1.45405
depression	VNN1	MR Egger (bootstrap)	46	0.0706465	0.132738	0.297	-0.189519	0.330812	1.0732	0.827357	1.3921
depression	VNN1	Inverse variance weighted (fixed effects)	46	0.0497244	0.0296652	0.0937017	-0.00841939	0.107868	1.05098	0.991616	1.1139
depression	VNN1	Inverse variance weighted (multiplicative random effects)	46	0.0497244	0.0291419	0.0879553	-0.00739379	0.106843	1.05098	0.992633	1.11276
depression	VNN1	Simple median	46	0.0676726	0.0448589	0.13141	-0.0202509	0.155596	1.07001	0.979953	1.16835
depression	VNN1	Weighted median	46	0.0676069	0.0421753	0.108935	-0.0150567	0.150271	1.06994	0.985056	1.16215
depression	VSIG4	MR Egger	46	0.0776086	0.236483	0.744333	-0.385898	0.541115	1.0807	0.67984	1.71792
depression	VSIG4	MR Egger (bootstrap)	46	0.0460556	0.244559	0.427	-0.433281	0.525392	1.04713	0.648379	1.69112
depression	VSIG4	Inverse variance weighted (fixed effects)	46	-0.000998327	0.0397105	0.979943	-0.078831	0.0768343	0.999002	0.924196	1.07986
depression	VSIG4	Inverse variance weighted (multiplicative random effects)	46	-0.000998327	0.0494641	0.983897	-0.097948	0.0959513	0.999002	0.906696	1.10071
depression	VSIG4	Simple median	46	0.0164516	0.0599272	0.78368	-0.101006	0.133909	1.01659	0.903928	1.14329
depression	VSIG4	Weighted median	46	0.0151155	0.0585457	0.796266	-0.0996341	0.129865	1.01523	0.905169	1.13867
depression	Albumin	MR Egger	47	-0.0313399	0.0953325	0.743875	-0.218192	0.155512	0.969146	0.803971	1.16826
depression	Albumin	MR Egger (bootstrap)	47	-0.0196757	0.0892528	0.419	-0.194611	0.15526	0.980517	0.823155	1.16796
depression	Albumin	Inverse variance weighted (fixed effects)	47	-0.0355656	0.0122176	0.00360263	-0.0595122	-0.0116191	0.965059	0.942224	0.988448
depression	Albumin	Inverse variance weighted (multiplicative random effects)	47	-0.0355656	0.0200314	0.0758168	-0.0748273	0.00369598	0.965059	0.927904	1.0037
depression	Albumin	Simple median	47	-0.0370028	0.018409	0.0444266	-0.0730844	-0.000921254	0.963673	0.929522	0.999079
depression	Albumin	Weighted median	47	-0.0245371	0.0192472	0.202367	-0.0622616	0.0131875	0.975762	0.939637	1.01327
depression	Average Diameter for VLDL Particles	MR Egger	46	0.0868358	0.125492	0.492595	-0.159128	0.332799	1.09072	0.852887	1.39487
depression	Average Diameter for VLDL Particles	MR Egger (bootstrap)	46	0.0281507	0.123454	0.406	-0.21382	0.270121	1.02855	0.807494	1.31012
depression	Average Diameter for VLDL Particles	Inverse variance weighted (fixed effects)	46	0.0603223	0.0212253	0.00448324	0.0187206	0.101924	1.06218	1.0189	1.1073
depression	Average Diameter for VLDL Particles	Inverse variance weighted (multiplicative random effects)	46	0.0603223	0.026196	0.0212942	0.00897808	0.111667	1.06218	1.00902	1.11814
depression	Average Diameter for VLDL Particles	Simple median	46	0.0458873	0.0308626	0.13706	-0.0146033	0.106378	1.04696	0.985503	1.11224
depression	Average Diameter for VLDL Particles	Weighted median	46	0.0469846	0.0304528	0.122864	-0.0127029	0.106672	1.04811	0.987377	1.11257
depression	Gamma glutamyltransferase levels	MR Egger	47	0.324363	0.129605	0.0160244	0.0703374	0.578389	1.38315	1.07287	1.78316
depression	Gamma glutamyltransferase levels	MR Egger (bootstrap)	47	0.0402547	0.0949239	0.333	-0.145796	0.226306	1.04108	0.864334	1.25396
depression	Gamma glutamyltransferase levels	Inverse variance weighted (fixed effects)	47	0.0876675	0.0106386	1.71506e-16	0.0668158	0.108519	1.09163	1.0691	1.11463
depression	Gamma glutamyltransferase levels	Inverse variance weighted (multiplicative random effects)	47	0.0876675	0.0282718	0.00192945	0.0322548	0.14308	1.09163	1.03278	1.15382
depression	Gamma glutamyltransferase levels	Simple median	47	0.0521937	0.0199334	0.00883422	0.0131242	0.0912631	1.05358	1.01321	1.09556
depression	Gamma glutamyltransferase levels	Weighted median	47	0.0534388	0.0188389	0.00455937	0.0165146	0.0903631	1.05489	1.01665	1.09457
depression	Monounsaturated Fatty Acids	MR Egger	47	0.300411	0.168623	0.081571	-0.0300896	0.630911	1.35041	0.970359	1.87932
depression	Monounsaturated Fatty Acids	MR Egger (bootstrap)	47	0.0627918	0.138821	0.341	-0.209298	0.334882	1.06481	0.811153	1.39777
depression	Monounsaturated Fatty Acids	Inverse variance weighted (fixed effects)	47	0.0791205	0.0223151	0.000391718	0.0353829	0.122858	1.08233	1.03602	1.13072
depression	Monounsaturated Fatty Acids	Inverse variance weighted (multiplicative random effects)	47	0.0791205	0.0360609	0.0282297	0.00844112	0.1498	1.08233	1.00848	1.1616
depression	Monounsaturated Fatty Acids	Simple median	47	0.0517783	0.0343932	0.1322	-0.0156323	0.119189	1.05314	0.984489	1.12658
depression	Monounsaturated Fatty Acids	Weighted median	47	0.0493022	0.0351486	0.160713	-0.019589	0.118193	1.05054	0.980602	1.12546
depression	Platelet count	MR Egger	47	0.173907	0.130516	0.18942	-0.0819052	0.429719	1.18994	0.921359	1.53683
depression	Platelet count	MR Egger (bootstrap)	47	0.11501	0.108586	0.13	-0.0978184	0.327839	1.12188	0.906814	1.38797
depression	Platelet count	Inverse variance weighted (fixed effects)	47	0.0866316	0.0126076	6.35745e-12	0.0619208	0.111342	1.09049	1.06388	1.11778
[truncated: 39 more rows]

## Sheet: Supplementary Table 9.
Supplementary Table 9. MR analyses assessing the causal relationships between identified multi-omic signatures and RA risk.
[truncated: 1,531 more rows]

## Sheet: Supplementary Table 10.
Supplementary Table 10. Information and source of GWAS data used for Mendelian randomization analyses
[truncated: 28 more rows]

[truncated: 8 more sheets: Supplementary Table 11., Supplementary Table 12, Supplementary Table 13, Supplementary Table 14, Supplementary Table 15, Supplementary Table 16, Supplementary Table 17, Supplementary Table 18]
